# Supplementary material for: Crystal structure of 1-[2,4-bis(4-methoxy­phenyl)-3-azabicyclo[3.3.1]nonan-3-yl]ethanone
Source: Acta Crystallogr Sect E Struct Rep Online. 2014 Oct 24;70(Pt 11):o1171–2. doi: 10.1107/S1600536814022545 (PMC4257259; doi:10.1107/S1600536814022545)
Supplement: Supplementary file 1 [file e-70-o1171-sup1.cif]

##############################################################################
#                                                                            #
# This CIF contains the data in a paper accepted for publication in          #
# Acta Crystallographica Section E. It conforms to the requirements of       #
# Notes for Authors for Acta Crystallographica Section E, and has been       #
# peer reviewed under the auspices of the IUCr Commission on Journals.       #
#                                                                            #
# Full details of the Crystallographic Information File format               #
# are given in the paper "The Crystallographic Information File (CIF):       #
# a New Standard Archive File for Crystallography" by S. R. Hall, F. H.      #
# Allen and I. D. Brown [Acta Cryst. (1991), A47, 655-685].                  #
#                                                                            #
# The current version of the core CIF dictionary is obtainable from          #
# ftp://ftp.iucr.org/pub/cif_core.dic.                                       #
#                                                                            #
# Software is freely available for graphical display of the structure(s)     #
# in this CIF. For information consult the CIF software page                 #
# http://www.iucr.org/resources/cif/software.                                #
#                                                                            #
# This file may be used for bona fide research purposes within the           #
# scientific community so long as proper attribution is given to the journal # 
# article from which it was obtained.                                        #
#                                                                            #
##############################################################################
data_I
_database_code_depnum_ccdc_archive 'CCDC 1029084'
_audit_creation_method     SHELXL-97
_chemical_name_systematic
;
1-[2,4-Bis(4-methoxyphenyl)-3-azabicyclo[3.3.1]nonan-3-yl]ethanone
;
_chemical_name_common     ?
_chemical_formula_moiety     'C24 H29 N O3'
_chemical_formula_sum     'C24 H29 N O3'
_chemical_formula_iupac     'C24 H29 N O3'
_chemical_formula_weight     379.48
_chemical_melting_point     ?
_symmetry_cell_setting     monoclinic
_symmetry_space_group_name_H-M     'P 21/n'
_symmetry_space_group_name_Hall     '-P 2yn'
loop_
    _symmetry_equiv_pos_as_xyz
    'x, y, z'
    '-x+1/2, y+1/2, -z+1/2'
    '-x, -y, -z'
    'x-1/2, -y-1/2, z-1/2'
_cell_length_a     7.6309(13)
_cell_length_b     17.102(3)
_cell_length_c     15.395(2)
_cell_angle_alpha     90.00
_cell_angle_beta     93.886(5)
_cell_angle_gamma     90.00
_cell_volume     2004.5(6)
_cell_formula_units_Z     4
_cell_measurement_reflns_used     4597
_cell_measurement_theta_min     1.78
_cell_measurement_theta_max     27.51
_cell_measurement_temperature     293(2)
_exptl_crystal_description     block
_exptl_crystal_colour     colourless
_exptl_crystal_size_max     0.35
_exptl_crystal_size_mid     0.30
_exptl_crystal_size_min     0.25
_exptl_crystal_density_diffrn     1.258
_exptl_crystal_density_meas     ?
_exptl_crystal_density_method     'not measured'
_exptl_crystal_F_000     816
_exptl_absorpt_coefficient_mu     0.082
_exptl_absorpt_correction_type     multi-scan
_exptl_absorpt_process_details
;
(SADABS; Bruker, 2008)
;
_exptl_absorpt_correction_T_min     0.972
_exptl_absorpt_correction_T_max     0.980
_exptl_special_details     ?
_diffrn_ambient_temperature     293(2)
_diffrn_radiation_type     MoK\a
_diffrn_radiation_wavelength     0.71073
_diffrn_radiation_source     'fine-focus sealed tube'
_diffrn_radiation_monochromator     graphite
_diffrn_measurement_device_type     'Bruker Kappa APEXII CCD'
_diffrn_measurement_method     '\w and \f scan'
_diffrn_detector_area_resol_mean     ?
_diffrn_reflns_number     17249
_diffrn_reflns_av_R_equivalents     0.0695
_diffrn_reflns_av_sigmaI/netI     0.0767
_diffrn_reflns_theta_min     1.78
_diffrn_reflns_theta_max     27.51
_diffrn_reflns_theta_full     27.51
_diffrn_measured_fraction_theta_max     0.989
_diffrn_measured_fraction_theta_full     0.989
_diffrn_reflns_limit_h_min     -9
_diffrn_reflns_limit_h_max     9
_diffrn_reflns_limit_k_min     -17
_diffrn_reflns_limit_k_max     22
_diffrn_reflns_limit_l_min     -11
_diffrn_reflns_limit_l_max     19
_diffrn_standards_number     ?
_diffrn_standards_interval_count     ?
_diffrn_standards_interval_time     ?
_diffrn_standards_decay_%     ?
_refine_special_details
;
Refinement of <i>F</i>^2^ against ALL reflections. The weighted <i>R</i>-factor
<i>wR</i> and goodness of fit <i>S</i> are based on <i>F</i>^2^, conventional
<i>R</i>-factors <i>R</i> are based on <i>F</i>, with <i>F</i> set to zero for
negative <i>F</i>^2^. The threshold expression of <i>F</i>^2^ >
\s(<i>F</i>^2^) is used only for calculating <i>R</i>-factors(gt) <i>etc</i>.
and is not relevant to the choice of reflections for refinement.
<i>R</i>-factors based on <i>F</i>^2^ are statistically about twice as large
as those based on <i>F</i>, and <i>R</i>- factors based on ALL data will be
even larger.
;
_reflns_number_total     4597
_reflns_number_gt     2524
_reflns_threshold_expression     I>2sigma(I)
_refine_ls_structure_factor_coef     Fsqd
_refine_ls_matrix_type     full
_refine_ls_R_factor_all     0.1211
_refine_ls_R_factor_gt     0.0648
_refine_ls_wR_factor_gt     0.2003
_refine_ls_wR_factor_ref     0.2673
_refine_ls_goodness_of_fit_ref     0.855
_refine_ls_restrained_S_all     0.855
_refine_ls_number_reflns     4597
_refine_ls_number_parameters     253
_refine_ls_number_restraints     0
_refine_ls_hydrogen_treatment     constr
_refine_ls_weighting_scheme     calc
_refine_ls_weighting_details
                 'calc w=1/[\s^2^(Fo^2^)+(0.2000P)^2^] where P=(Fo^2^+2Fc^2^)/3'
_atom_sites_solution_hydrogens     geom
_atom_sites_solution_primary     direct
_atom_sites_solution_secondary     difmap
_refine_ls_shift/su_max     0.000
_refine_ls_shift/su_mean     0.000
_refine_diff_density_max     0.360
_refine_diff_density_min     -0.306
_refine_ls_extinction_method     none
_refine_ls_extinction_coef     ?
loop_
    _atom_type_symbol
    _atom_type_description
    _atom_type_scat_dispersion_real
    _atom_type_scat_dispersion_imag
    _atom_type_scat_source
    'C' 'C' 0.0033 0.0016
                         'International Tables Vol C Tables 4.2.6.8 and 6.1.1.4'
    'H' 'H' 0.0000 0.0000
                         'International Tables Vol C Tables 4.2.6.8 and 6.1.1.4'
    'N' 'N' 0.0061 0.0033
                         'International Tables Vol C Tables 4.2.6.8 and 6.1.1.4'
    'O' 'O' 0.0106 0.0060
                         'International Tables Vol C Tables 4.2.6.8 and 6.1.1.4'
_computing_data_collection
;
APEX2 (Bruker, 2008)
;
_computing_cell_refinement
;
SAINT (Bruker, 2008)
;
_computing_data_reduction
;
SAINT (Bruker, 2008)
;
_computing_structure_solution
;
SHELXS97 (Sheldrick, 2008)
;
_computing_structure_refinement
;
SHELXL97 (Sheldrick, 2008)
;
_computing_molecular_graphics
;
ORTEP-3 for Windows (Farrugia, 2012) and Mercury (Macrae <i>et al.</i>,
2008)
;
_computing_publication_material
;
SHELXL97 (Sheldrick, 2008) and PLATON (Spek, 2009)
;
loop_
    _atom_site_type_symbol
    _atom_site_label
    _atom_site_fract_x
    _atom_site_fract_y
    _atom_site_fract_z
    _atom_site_U_iso_or_equiv
    _atom_site_adp_type
    _atom_site_calc_flag
    _atom_site_refinement_flags
    _atom_site_occupancy
    _atom_site_symmetry_multiplicity
    _atom_site_disorder_assembly
    _atom_site_disorder_group
    C C17 0.8638(4) 0.0399(2) -0.3303(2) 0.0653(9) Uani d . 1 1 . .
    H H17A 0.9081 0.0196 -0.3826 0.098 Uiso calc R 1 1 . .
    H H17B 0.8454 -0.0023 -0.2909 0.098 Uiso calc R 1 1 . .
    H H17C 0.9472 0.0760 -0.3034 0.098 Uiso calc R 1 1 . .
    O O2 0.7019(3) 0.07911(13) -0.35081(12) 0.0573(6) Uani d . 1 1 . .
    C C1 0.5412(3) 0.29402(17) 0.00731(18) 0.0436(7) Uani d . 1 1 . .
    C C2 0.6109(4) 0.32952(18) -0.0732(2) 0.0568(8) Uani d . 1 1 . .
    H H2A 0.5557 0.3049 -0.1240 0.085 Uiso calc R 1 1 . .
    H H2B 0.7356 0.3217 -0.0721 0.085 Uiso calc R 1 1 . .
    H H2C 0.5857 0.3845 -0.0748 0.085 Uiso calc R 1 1 . .
    C C3 0.3379(3) 0.21999(15) 0.08463(15) 0.0374(6) Uani d . 1 1 . .
    H H3 0.3145 0.2716 0.1091 0.045 Uiso calc R 1 1 . .
    C C4 0.1578(3) 0.17762(16) 0.07593(18) 0.0433(7) Uani d . 1 1 . .
    H H4 0.0932 0.1932 0.1261 0.052 Uiso calc R 1 1 . .
    C C5 0.0536(3) 0.20673(18) -0.00516(18) 0.0484(7) Uani d . 1 1 . .
    H H5A 0.0475 0.2634 -0.0046 0.058 Uiso calc R 1 1 . .
    H H5B -0.0652 0.1863 -0.0071 0.058 Uiso calc R 1 1 . .
    C C6 0.1460(3) 0.17879(15) -0.08472(18) 0.0427(7) Uani d . 1 1 . .
    H H6 0.0733 0.1948 -0.1366 0.051 Uiso calc R 1 1 . .
    C C7 0.3238(3) 0.22232(15) -0.08655(16) 0.0367(6) Uani d . 1 1 . .
    H H7 0.2947 0.2745 -0.1095 0.044 Uiso calc R 1 1 . .
    C C8 0.1669(4) 0.08798(17) 0.07604(19) 0.0515(8) Uani d . 1 1 . .
    H H8A 0.2353 0.0706 0.1279 0.062 Uiso calc R 1 1 . .
    H H8B 0.0492 0.0670 0.0781 0.062 Uiso calc R 1 1 . .
    C C9 0.2488(4) 0.05627(17) -0.00362(18) 0.0504(8) Uani d . 1 1 . .
    H H9A 0.2391 -0.0003 -0.0046 0.061 Uiso calc R 1 1 . .
    H H9B 0.3725 0.0697 -0.0009 0.061 Uiso calc R 1 1 . .
    C C10 0.1580(4) 0.08982(16) -0.0861(2) 0.0514(7) Uani d . 1 1 . .
    H H10A 0.2217 0.0739 -0.1356 0.062 Uiso calc R 1 1 . .
    H H10B 0.0404 0.0683 -0.0939 0.062 Uiso calc R 1 1 . .
    C C11 0.4351(3) 0.18444(14) -0.15337(16) 0.0369(6) Uani d . 1 1 . .
    C C12 0.3798(4) 0.19133(16) -0.24134(17) 0.0445(7) Uani d . 1 1 . .
    H H12 0.2807 0.2210 -0.2573 0.053 Uiso calc R 1 1 . .
    C C13 0.4695(4) 0.15478(18) -0.30543(17) 0.0485(7) Uani d . 1 1 . .
    H H13 0.4288 0.1591 -0.3636 0.058 Uiso calc R 1 1 . .
    C C14 0.6198(4) 0.11180(16) -0.28286(17) 0.0418(6) Uani d . 1 1 . .
    C C15 0.6765(4) 0.10439(16) -0.19611(17) 0.0453(7) Uani d . 1 1 . .
    H H15 0.7769 0.0756 -0.1802 0.054 Uiso calc R 1 1 . .
    C C16 0.5828(3) 0.14024(16) -0.13281(17) 0.0433(7) Uani d . 1 1 . .
    H H16 0.6212 0.1341 -0.0746 0.052 Uiso calc R 1 1 . .
    C C18 0.4612(3) 0.17922(15) 0.15212(16) 0.0374(6) Uani d . 1 1 . .
    C C19 0.4146(4) 0.17657(17) 0.23760(17) 0.0468(7) Uani d . 1 1 . .
    H H19 0.3166 0.2046 0.2526 0.056 Uiso calc R 1 1 . .
    C C20 0.5081(4) 0.13399(18) 0.30143(17) 0.0490(7) Uani d . 1 1 . .
    H H20 0.4711 0.1326 0.3577 0.059 Uiso calc R 1 1 . .
    C C21 0.6567(4) 0.09341(16) 0.28126(17) 0.0453(7) Uani d . 1 1 . .
    C C22 0.7103(4) 0.09808(17) 0.19684(18) 0.0469(7) Uani d . 1 1 . .
    H H22 0.8128 0.0730 0.1828 0.056 Uiso calc R 1 1 . .
    C C23 0.6124(3) 0.13963(16) 0.13384(17) 0.0428(7) Uani d . 1 1 . .
    H H23 0.6492 0.1410 0.0775 0.051 Uiso calc R 1 1 . .
    C C24 0.6961(5) 0.0322(2) 0.4205(2) 0.0767(11) Uani d . 1 1 . .
    H H24A 0.7826 0.0026 0.4546 0.115 Uiso calc R 1 1 . .
    H H24B 0.5899 0.0022 0.4123 0.115 Uiso calc R 1 1 . .
    H H24C 0.6724 0.0800 0.4502 0.115 Uiso calc R 1 1 . .
    N N1 0.4169(3) 0.23550(12) -0.00014(12) 0.0360(5) Uani d . 1 1 . .
    O O1 0.5968(3) 0.31891(13) 0.07875(14) 0.0597(6) Uani d . 1 1 . .
    O O3 0.7598(3) 0.04949(14) 0.33867(13) 0.0630(6) Uani d . 1 1 . .
loop_
    _atom_site_aniso_label
    _atom_site_aniso_U_11
    _atom_site_aniso_U_22
    _atom_site_aniso_U_33
    _atom_site_aniso_U_12
    _atom_site_aniso_U_13
    _atom_site_aniso_U_23
    C17 0.070(2) 0.064(2) 0.064(2) 0.0193(17) 0.0146(17) -0.0021(16)
    O2 0.0631(13) 0.0652(14) 0.0442(11) 0.0102(11) 0.0079(10) -0.0055(10)
    C1 0.0374(15) 0.0421(15) 0.0515(17) -0.0049(12) 0.0034(12) -0.0017(13)
    C2 0.0556(18) 0.0518(18) 0.064(2) -0.0179(14) 0.0117(15) 0.0049(14)
    C3 0.0374(14) 0.0358(14) 0.0397(14) -0.0005(11) 0.0086(11) -0.0041(11)
    C4 0.0357(14) 0.0470(16) 0.0483(16) -0.0040(12) 0.0115(12) 0.0034(12)
    C5 0.0313(14) 0.0492(17) 0.0648(19) 0.0001(12) 0.0032(13) 0.0075(14)
    C6 0.0338(14) 0.0456(16) 0.0477(15) -0.0032(12) -0.0055(11) 0.0053(12)
    C7 0.0355(13) 0.0336(14) 0.0407(14) 0.0011(11) 0.0011(11) 0.0041(10)
    C8 0.0488(16) 0.0467(17) 0.0588(18) -0.0121(13) 0.0016(14) 0.0132(14)
    C9 0.0506(17) 0.0371(16) 0.063(2) -0.0080(13) -0.0009(14) 0.0040(13)
    C10 0.0493(17) 0.0435(17) 0.0601(18) -0.0119(13) -0.0054(14) -0.0028(14)
    C11 0.0377(14) 0.0348(14) 0.0378(13) -0.0012(11) -0.0009(11) 0.0025(11)
    C12 0.0440(15) 0.0485(17) 0.0401(14) 0.0068(13) -0.0048(12) 0.0055(12)
    C13 0.0553(17) 0.0549(18) 0.0345(14) 0.0035(14) -0.0017(12) 0.0024(12)
    C14 0.0448(15) 0.0432(15) 0.0376(13) -0.0006(12) 0.0041(11) -0.0011(11)
    C15 0.0422(15) 0.0488(17) 0.0445(15) 0.0091(13) -0.0001(12) 0.0004(12)
    C16 0.0428(15) 0.0502(16) 0.0363(13) 0.0056(13) -0.0023(11) 0.0026(12)
    C18 0.0382(14) 0.0371(14) 0.0374(13) -0.0039(11) 0.0063(11) -0.0023(10)
    C19 0.0407(15) 0.0607(19) 0.0400(15) 0.0036(13) 0.0100(12) -0.0045(13)
    C20 0.0486(16) 0.0635(19) 0.0361(14) 0.0015(14) 0.0112(12) 0.0015(13)
    C21 0.0458(15) 0.0460(16) 0.0437(15) -0.0018(13) -0.0002(12) 0.0041(12)
    C22 0.0440(15) 0.0549(18) 0.0426(15) 0.0072(13) 0.0085(12) -0.0051(13)
    C23 0.0441(15) 0.0490(16) 0.0359(13) 0.0041(13) 0.0080(11) -0.0029(12)
    C24 0.084(2) 0.090(3) 0.056(2) 0.001(2) -0.0027(18) 0.0272(19)
    N1 0.0338(11) 0.0365(12) 0.0376(11) -0.0050(9) 0.0028(9) 0.0016(9)
    O1 0.0614(14) 0.0608(14) 0.0563(13) -0.0233(11) 0.0008(10) -0.0103(10)
    O3 0.0631(14) 0.0753(16) 0.0499(12) 0.0115(12) -0.0012(10) 0.0149(11)
_geom_special_details
;
All e.s.d.'s (except the e.s.d. in the dihedral angle between two l.s. planes)
are estimated using the full covariance matrix. The cell e.s.d.'s are taken
into account individually in the estimation of e.s.d.'s in distances, angles
and torsion angles; correlations between e.s.d.'s in cell parameters are only
used when they are defined by crystal symmetry. An approximate (isotropic)
treatment of cell e.s.d.'s is used for estimating e.s.d.'s involving l.s.
planes.
;
loop_
    _geom_bond_atom_site_label_1
    _geom_bond_atom_site_label_2
    _geom_bond_site_symmetry_2
    _geom_bond_distance
    _geom_bond_publ_flag
    C17 O2 . 1.423(4) ?
    C17 H17A . 0.9600 ?
    C17 H17B . 0.9600 ?
    C17 H17C . 0.9600 ?
    O2 C14 . 1.374(3) ?
    C1 O1 . 1.228(3) ?
    C1 N1 . 1.378(3) ?
    C1 C2 . 1.509(4) ?
    C2 H2A . 0.9600 ?
    C2 H2B . 0.9600 ?
    C2 H2C . 0.9600 ?
    C3 N1 . 1.498(3) ?
    C3 C18 . 1.522(4) ?
    C3 C4 . 1.552(3) ?
    C3 H3 . 0.9800 ?
    C4 C5 . 1.518(4) ?
    C4 C8 . 1.535(4) ?
    C4 H4 . 0.9800 ?
    C5 C6 . 1.531(4) ?
    C5 H5A . 0.9700 ?
    C5 H5B . 0.9700 ?
    C6 C10 . 1.524(4) ?
    C6 C7 . 1.549(4) ?
    C6 H6 . 0.9800 ?
    C7 N1 . 1.482(3) ?
    C7 C11 . 1.522(3) ?
    C7 H7 . 0.9800 ?
    C8 C9 . 1.514(4) ?
    C8 H8A . 0.9700 ?
    C8 H8B . 0.9700 ?
    C9 C10 . 1.518(4) ?
    C9 H9A . 0.9700 ?
    C9 H9B . 0.9700 ?
    C10 H10A . 0.9700 ?
    C10 H10B . 0.9700 ?
    C11 C16 . 1.376(4) ?
    C11 C12 . 1.396(3) ?
    C12 C13 . 1.387(4) ?
    C12 H12 . 0.9300 ?
    C13 C14 . 1.387(4) ?
    C13 H13 . 0.9300 ?
    C14 C15 . 1.381(4) ?
    C15 C16 . 1.390(4) ?
    C15 H15 . 0.9300 ?
    C16 H16 . 0.9300 ?
    C18 C23 . 1.383(4) ?
    C18 C19 . 1.387(3) ?
    C19 C20 . 1.382(4) ?
    C19 H19 . 0.9300 ?
    C20 C21 . 1.383(4) ?
    C20 H20 . 0.9300 ?
    C21 O3 . 1.367(3) ?
    C21 C22 . 1.391(4) ?
    C22 C23 . 1.380(4) ?
    C22 H22 . 0.9300 ?
    C23 H23 . 0.9300 ?
    C24 O3 . 1.412(4) ?
    C24 H24A . 0.9600 ?
    C24 H24B . 0.9600 ?
    C24 H24C . 0.9600 ?
loop_
    _geom_angle_atom_site_label_1
    _geom_angle_atom_site_label_2
    _geom_angle_atom_site_label_3
    _geom_angle_site_symmetry_1
    _geom_angle_site_symmetry_3
    _geom_angle
    _geom_angle_publ_flag
    O2 C17 H17A . . 109.5 ?
    O2 C17 H17B . . 109.5 ?
    H17A C17 H17B . . 109.5 ?
    O2 C17 H17C . . 109.5 ?
    H17A C17 H17C . . 109.5 ?
    H17B C17 H17C . . 109.5 ?
    C14 O2 C17 . . 117.2(2) ?
    O1 C1 N1 . . 121.4(2) ?
    O1 C1 C2 . . 118.5(3) ?
    N1 C1 C2 . . 120.2(2) ?
    C1 C2 H2A . . 109.5 ?
    C1 C2 H2B . . 109.5 ?
    H2A C2 H2B . . 109.5 ?
    C1 C2 H2C . . 109.5 ?
    H2A C2 H2C . . 109.5 ?
    H2B C2 H2C . . 109.5 ?
    N1 C3 C18 . . 114.16(19) ?
    N1 C3 C4 . . 114.5(2) ?
    C18 C3 C4 . . 110.3(2) ?
    N1 C3 H3 . . 105.7 ?
    C18 C3 H3 . . 105.7 ?
    C4 C3 H3 . . 105.7 ?
    C5 C4 C8 . . 110.5(2) ?
    C5 C4 C3 . . 109.2(2) ?
    C8 C4 C3 . . 115.2(2) ?
    C5 C4 H4 . . 107.2 ?
    C8 C4 H4 . . 107.2 ?
    C3 C4 H4 . . 107.2 ?
    C4 C5 C6 . . 108.2(2) ?
    C4 C5 H5A . . 110.1 ?
    C6 C5 H5A . . 110.1 ?
    C4 C5 H5B . . 110.1 ?
    C6 C5 H5B . . 110.1 ?
    H5A C5 H5B . . 108.4 ?
    C10 C6 C5 . . 110.7(2) ?
    C10 C6 C7 . . 115.2(2) ?
    C5 C6 C7 . . 108.4(2) ?
    C10 C6 H6 . . 107.4 ?
    C5 C6 H6 . . 107.4 ?
    C7 C6 H6 . . 107.4 ?
    N1 C7 C11 . . 114.6(2) ?
    N1 C7 C6 . . 115.1(2) ?
    C11 C7 C6 . . 109.7(2) ?
    N1 C7 H7 . . 105.5 ?
    C11 C7 H7 . . 105.5 ?
    C6 C7 H7 . . 105.5 ?
    C9 C8 C4 . . 112.2(2) ?
    C9 C8 H8A . . 109.2 ?
    C4 C8 H8A . . 109.2 ?
    C9 C8 H8B . . 109.2 ?
    C4 C8 H8B . . 109.2 ?
    H8A C8 H8B . . 107.9 ?
    C8 C9 C10 . . 110.6(3) ?
    C8 C9 H9A . . 109.5 ?
    C10 C9 H9A . . 109.5 ?
    C8 C9 H9B . . 109.5 ?
    C10 C9 H9B . . 109.5 ?
    H9A C9 H9B . . 108.1 ?
    C6 C10 C9 . . 113.0(2) ?
    C6 C10 H10A . . 109.0 ?
    C9 C10 H10A . . 109.0 ?
    C6 C10 H10B . . 109.0 ?
    C9 C10 H10B . . 109.0 ?
    H10A C10 H10B . . 107.8 ?
    C16 C11 C12 . . 117.3(2) ?
    C16 C11 C7 . . 124.3(2) ?
    C12 C11 C7 . . 118.3(2) ?
    C13 C12 C11 . . 121.4(2) ?
    C13 C12 H12 . . 119.3 ?
    C11 C12 H12 . . 119.3 ?
    C12 C13 C14 . . 120.0(2) ?
    C12 C13 H13 . . 120.0 ?
    C14 C13 H13 . . 120.0 ?
    O2 C14 C15 . . 124.7(2) ?
    O2 C14 C13 . . 115.9(2) ?
    C15 C14 C13 . . 119.4(2) ?
    C14 C15 C16 . . 119.7(2) ?
    C14 C15 H15 . . 120.2 ?
    C16 C15 H15 . . 120.2 ?
    C11 C16 C15 . . 122.2(2) ?
    C11 C16 H16 . . 118.9 ?
    C15 C16 H16 . . 118.9 ?
    C23 C18 C19 . . 116.6(2) ?
    C23 C18 C3 . . 124.8(2) ?
    C19 C18 C3 . . 118.5(2) ?
    C20 C19 C18 . . 122.6(3) ?
    C20 C19 H19 . . 118.7 ?
    C18 C19 H19 . . 118.7 ?
    C19 C20 C21 . . 119.8(2) ?
    C19 C20 H20 . . 120.1 ?
    C21 C20 H20 . . 120.1 ?
    O3 C21 C22 . . 116.3(2) ?
    O3 C21 C20 . . 125.1(3) ?
    C22 C21 C20 . . 118.6(3) ?
    C23 C22 C21 . . 120.4(3) ?
    C23 C22 H22 . . 119.8 ?
    C21 C22 H22 . . 119.8 ?
    C18 C23 C22 . . 121.9(2) ?
    C18 C23 H23 . . 119.1 ?
    C22 C23 H23 . . 119.1 ?
    O3 C24 H24A . . 109.5 ?
    O3 C24 H24B . . 109.5 ?
    H24A C24 H24B . . 109.5 ?
    O3 C24 H24C . . 109.5 ?
    H24A C24 H24C . . 109.5 ?
    H24B C24 H24C . . 109.5 ?
    C1 N1 C7 . . 118.1(2) ?
    C1 N1 C3 . . 111.8(2) ?
    C7 N1 C3 . . 123.93(19) ?
    C21 O3 C24 . . 118.3(2) ?
loop_
    _geom_torsion_atom_site_label_1
    _geom_torsion_atom_site_label_2
    _geom_torsion_atom_site_label_3
    _geom_torsion_atom_site_label_4
    _geom_torsion_site_symmetry_1
    _geom_torsion_site_symmetry_2
    _geom_torsion_site_symmetry_3
    _geom_torsion_site_symmetry_4
    _geom_torsion
    _geom_torsion_publ_flag
    N1 C3 C4 C5 . . . . -36.4(3) ?
    C18 C3 C4 C5 . . . . -166.8(2) ?
    N1 C3 C4 C8 . . . . 88.6(3) ?
    C18 C3 C4 C8 . . . . -41.8(3) ?
    C8 C4 C5 C6 . . . . -60.1(3) ?
    C3 C4 C5 C6 . . . . 67.6(3) ?
    C4 C5 C6 C10 . . . . 59.2(3) ?
    C4 C5 C6 C7 . . . . -68.1(3) ?
    C10 C6 C7 N1 . . . . -87.1(3) ?
    C5 C6 C7 N1 . . . . 37.6(3) ?
    C10 C6 C7 C11 . . . . 43.8(3) ?
    C5 C6 C7 C11 . . . . 168.5(2) ?
    C5 C4 C8 C9 . . . . 58.0(3) ?
    C3 C4 C8 C9 . . . . -66.3(3) ?
    C4 C8 C9 C10 . . . . -52.3(3) ?
    C5 C6 C10 C9 . . . . -56.1(3) ?
    C7 C6 C10 C9 . . . . 67.4(3) ?
    C8 C9 C10 C6 . . . . 51.7(3) ?
    N1 C7 C11 C16 . . . . 22.7(3) ?
    C6 C7 C11 C16 . . . . -108.5(3) ?
    N1 C7 C11 C12 . . . . -160.7(2) ?
    C6 C7 C11 C12 . . . . 68.1(3) ?
    C16 C11 C12 C13 . . . . 0.3(4) ?
    C7 C11 C12 C13 . . . . -176.5(2) ?
    C11 C12 C13 C14 . . . . -1.5(4) ?
    C17 O2 C14 C15 . . . . -5.0(4) ?
    C17 O2 C14 C13 . . . . 175.2(3) ?
    C12 C13 C14 O2 . . . . -178.7(2) ?
    C12 C13 C14 C15 . . . . 1.5(4) ?
    O2 C14 C15 C16 . . . . 179.9(3) ?
    C13 C14 C15 C16 . . . . -0.2(4) ?
    C12 C11 C16 C15 . . . . 0.9(4) ?
    C7 C11 C16 C15 . . . . 177.6(2) ?
    C14 C15 C16 C11 . . . . -1.0(4) ?
    N1 C3 C18 C23 . . . . -17.5(4) ?
    C4 C3 C18 C23 . . . . 113.1(3) ?
    N1 C3 C18 C19 . . . . 167.0(2) ?
    C4 C3 C18 C19 . . . . -62.4(3) ?
    C23 C18 C19 C20 . . . . -2.9(4) ?
    C3 C18 C19 C20 . . . . 173.0(3) ?
    C18 C19 C20 C21 . . . . 1.6(5) ?
    C19 C20 C21 O3 . . . . 179.9(3) ?
    C19 C20 C21 C22 . . . . 1.3(4) ?
    O3 C21 C22 C23 . . . . 178.5(2) ?
    C20 C21 C22 C23 . . . . -2.8(4) ?
    C19 C18 C23 C22 . . . . 1.4(4) ?
    C3 C18 C23 C22 . . . . -174.2(2) ?
    C21 C22 C23 C18 . . . . 1.4(4) ?
    O1 C1 N1 C7 . . . . 164.8(2) ?
    C2 C1 N1 C7 . . . . -14.6(4) ?
    O1 C1 N1 C3 . . . . 11.4(4) ?
    C2 C1 N1 C3 . . . . -168.1(2) ?
    C11 C7 N1 C1 . . . . 72.4(3) ?
    C6 C7 N1 C1 . . . . -159.1(2) ?
    C11 C7 N1 C3 . . . . -137.6(2) ?
    C6 C7 N1 C3 . . . . -9.1(3) ?
    C18 C3 N1 C1 . . . . -71.7(3) ?
    C4 C3 N1 C1 . . . . 159.8(2) ?
    C18 C3 N1 C7 . . . . 136.7(2) ?
    C4 C3 N1 C7 . . . . 8.2(3) ?
    C22 C21 O3 C24 . . . . -169.6(3) ?
    C20 C21 O3 C24 . . . . 11.8(4) ?
loop_
    _geom_hbond_atom_site_label_D
    _geom_hbond_atom_site_label_H
    _geom_hbond_atom_site_label_A
    _geom_hbond_site_symmetry_A
    _geom_hbond_distance_DH
    _geom_hbond_distance_HA
    _geom_hbond_distance_DA
    _geom_hbond_angle_DHA
    _geom_hbond_publ_flag
    C12 H12 Cg 4_565 0.93 2.97 3.843(3) 158 yes
data_New_Global_Publ_Block
_journal_date_recd_electronic     2014-10-13
_journal_date_accepted     2014-10-14
_journal_name_full     'Acta Crystallographica, Section E'
_journal_year     2014
_journal_volume     70
_journal_issue     11
_journal_page_first     o1171
_journal_page_last     o1172
_journal_paper_category     HO
_journal_paper_doi     10.1107/S1600536814022545
_journal_coeditor_code     SU2798
_publ_contact_author_name     'G. Usha'
_publ_contact_author_address
;
PG and Research Department of Physics
Queen Mary's College
Chennai-4
Tamilnadu
India
;
_publ_contact_author_email     'guqmc@yahoo.com'
_publ_contact_author_fax     ?
_publ_contact_author_phone     '9150761514'
_publ_section_title
;
Crystal structure of
1-[2,4-bis(4-methoxyphenyl)-3-azabicyclo[3.3.1]nonan-3-yl]ethanone
;
loop_
    _publ_author_name
    _publ_author_address
    'Shreevidhyaa Suressh, V.'
;
Department of Physics
Anna Adarsh College for Women
Chennai-40
Tamilnadu
India
;
    'Sathya, S.'
;
PG and Research Department of Physics
Queen Mary's College
Chennai-4
Tamilnadu
India
;
    'Akila, A.'
;
PG and Research Department of Chemistry
Government Arts College
Coimbatore-18
Tamilnadu
India
;
    'Ponnuswamy, S.'
;
PG and Research Department of Chemistry
Government Arts College
Coimbatore-18
Tamilnadu
India
;
    'Usha, G.'
;
PG and Research Department of Physics
Queen Mary's College
Chennai-4
Tamilnadu
India
;
_publ_section_synopsis
;
In <i>N</i>-acetyl-2,4-bis(4-methoxyphenyl)-3-azabicyclo[3.3.1]nonane, the
azabicycle contains two six-membered rings, <i>viz.</i> a cyclohexane ring and
a piperidine ring. The first adopts a chair conformation and the second a
half-chair conformation and their mean planes are almost perpendicular to one
another. In the crystal, molecules are linked by C---H...\p interactions,
forming chains along [10\=1].
;
