# Supplementary material for: Crystal structure of 1-[2,4-bis(4-methoxy­phenyl)-3-azabicyclo[3.3.1]nonan-3-yl]ethanone
Source: Acta Crystallogr Sect E Struct Rep Online. 2014 Oct 24;70(Pt 11):o1171–2. doi: 10.1107/S1600536814022545 (PMC4257259; doi:10.1107/S1600536814022545)
Supplement: Supplementary file 2 [file e-70-o1171-Isup2.hkl]

#
# h,k,l, Fc-squared, Fo-squared, sigma(Fo-squared) and status flag
#
data_I
_shelx_title ' RED in P2(1)/n'
_shelx_refln_list_code          4
_shelx_F_calc_maximum      172.59
_exptl_crystal_F_000       816.00
_reflns_d_resolution_high  0.7694
 
loop_
 _symmetry_equiv_pos_as_xyz
 'x, y, z'
 '-x+1/2, y+1/2, -z+1/2'
 '-x, -y, -z'
 'x-1/2, -y-1/2, z-1/2'
 
_cell_length_a     7.6309
_cell_length_b    17.1016
_cell_length_c    15.3950
_cell_angle_alpha  90.000
_cell_angle_beta   93.886
_cell_angle_gamma  90.000
 
_shelx_F_squared_multiplier     1.000
 
loop_
 _refln_index_h
 _refln_index_k
 _refln_index_l
 _refln_F_squared_calc
 _refln_F_squared_meas
 _refln_F_squared_sigma
 _refln_observed_status
   2   0   0      770.33      795.89     22.34 o
   4   0   0     2291.04     2320.30     73.09 o
   6   0   0        0.52       -2.46      5.06 o
   8   0   0       40.03       52.88     24.58 o
   1   1   0     2402.31     2388.24     49.69 o
   2   1   0     4017.66     3976.98     76.79 o
   3   1   0        8.58        6.81      1.91 o
   4   1   0      253.79      406.84     11.52 o
   5   1   0      126.89      115.67      6.73 o
   6   1   0       79.64       88.54      6.51 o
   7   1   0       59.98       60.34      7.97 o
   8   1   0       12.57       21.59      7.48 o
   9   1   0       15.89       20.78      8.36 o
   0   2   0     9182.70     8115.09    298.80 o
   1   2   0       37.60       35.40      2.08 o
   2   2   0    15464.72    14794.71    293.17 o
   3   2   0     4629.13     4499.17     94.83 o
   4   2   0     1588.14     1647.00     38.67 o
   5   2   0       99.35       97.72      6.25 o
   6   2   0       35.37       39.41      4.80 o
   7   2   0       79.74       75.97      8.77 o
   8   2   0       83.15       77.82     16.31 o
   9   2   0       37.37       36.10      9.57 o
   1   3   0     5139.55     4877.41    108.73 o
   2   3   0    15079.63    14265.47    302.23 o
   3   3   0      170.99      237.35      7.59 o
   4   3   0     2519.65     2741.32     64.78 o
   5   3   0        0.04        4.91      2.78 o
   6   3   0        8.45       13.94      3.81 o
   7   3   0       17.47        9.12      5.22 o
   8   3   0        0.96       -5.80      5.80 o
   9   3   0       12.18       10.39      8.24 o
   0   4   0     6826.99     6730.15    248.47 o
   1   4   0    29787.60    27668.46    775.52 o
   2   4   0      386.63      387.07     11.25 o
   3   4   0     4469.28     4927.04    113.03 o
   4   4   0      215.25      201.82      8.75 o
   5   4   0       27.19       31.93      4.25 o
   6   4   0       64.85       79.11      7.44 o
   7   4   0      103.74       76.94      9.19 o
   8   4   0       33.74       25.33      7.47 o
   9   4   0        2.20       -0.54      7.67 o
   1   5   0     1338.88     1165.26     30.63 o
   2   5   0     3507.41     3382.28     86.25 o
   3   5   0      296.13      403.95     13.29 o
   4   5   0        3.57       11.39      2.95 o
   5   5   0        2.97       -1.22      2.84 o
   6   5   0      521.35      546.39     21.80 o
   7   5   0        6.72        5.59      5.11 o
   8   5   0       27.06        8.92      6.33 o
   9   5   0       13.04        8.10      8.82 o
   0   6   0       46.96       43.28      5.86 o
   1   6   0     5542.29     5431.82    145.62 o
   2   6   0     7847.24     7950.43    246.59 o
   3   6   0     4057.10     4139.51    108.68 o
   4   6   0      233.48      267.10     21.52 o
   5   6   0        3.99        5.10      3.23 o
   6   6   0      225.56      222.51     14.08 o
   7   6   0       14.48       18.44      6.29 o
   8   6   0       34.05       48.51      9.41 o
   9   6   0        0.29        2.66     11.24 o
   1   7   0     1852.01     1642.23     53.44 o
   2   7   0      507.62      474.21     16.83 o
   3   7   0     1258.64     1169.90     40.24 o
   4   7   0       20.59       18.33      5.04 o
   5   7   0       25.94       19.87      5.78 o
   6   7   0       55.38       66.14      9.50 o
   7   7   0        0.56       -1.09      6.21 o
   8   7   0        1.46       -6.58      6.58 o
   9   7   0        5.91       10.41     11.52 o
   0   8   0     7239.42     7392.02    324.47 o
   1   8   0      173.09      174.76     12.78 o
   2   8   0      166.78      103.82      6.93 o
   3   8   0      113.56      113.95      9.14 o
   4   8   0        0.90        2.21      3.06 o
   5   8   0       13.48       19.88      5.59 o
   6   8   0       26.81       44.19      8.77 o
   7   8   0        9.90       -0.79      6.56 o
   8   8   0        0.94       17.64      8.79 o
   9   8   0        0.04        0.44     17.83 o
   1   9   0      360.30      359.59     17.91 o
   2   9   0      887.07      884.24     32.67 o
   3   9   0     2284.41     2129.45     69.53 o
   4   9   0      545.75      578.09     22.48 o
   5   9   0        0.00       -0.62      4.30 o
   6   9   0       14.08        6.33      6.48 o
   7   9   0       39.11       42.18     10.25 o
   8   9   0       81.56       78.98     16.60 o
   9   9   0        1.43       -9.14      9.14 o
   0  10   0      727.92      755.97     38.89 o
   1  10   0     1060.29     1057.74     43.93 o
   2  10   0       16.20       16.36      4.10 o
   3  10   0     1008.69     1044.16     37.32 o
   4  10   0      322.82      347.06     20.08 o
   5  10   0        3.90        3.56      5.61 o
   6  10   0      236.52      257.82     21.94 o
   7  10   0       48.62       67.43     12.68 o
   8  10   0       49.29       53.22     15.11 o
   1  11   0      542.34      474.37     31.58 o
   2  11   0       23.21       27.58      6.83 o
   3  11   0      295.08      327.54     18.97 o
   4  11   0      202.26      213.10     15.09 o
   5  11   0       27.34       49.57     10.18 o
   6  11   0       58.24       64.89     11.74 o
   7  11   0       93.51      117.32     16.20 o
   8  11   0        1.76       -6.58      7.56 o
   0  12   0      101.00       79.94     12.63 o
   1  12   0        1.22        5.51      3.77 o
   2  12   0       19.92       13.65      4.85 o
   3  12   0      648.97      739.17     31.36 o
   4  12   0      110.48      120.54     12.69 o
   5  12   0        1.64        5.04      7.41 o
   6  12   0       23.63       38.44     11.69 o
   7  12   0       32.72       32.61     10.75 o
   8  12   0        8.62       17.52     11.97 o
   1  13   0      124.97      124.87     12.09 o
   2  13   0      319.78      303.71     18.48 o
   3  13   0        6.46        9.86      5.82 o
   4  13   0     1345.08     1289.76     65.50 o
   5  13   0        0.79        0.15      7.63 o
   6  13   0       82.11       76.94     15.89 o
   7  13   0        6.47        3.62      9.34 o
   8  13   0       22.49       36.96     14.46 o
   0  14   0      237.80      203.29     22.93 o
   1  14   0        4.67        8.15      5.36 o
   2  14   0        1.32        4.08      5.10 o
   3  14   0       45.92       45.66      8.89 o
   4  14   0      204.50      189.78     19.83 o
   5  14   0       32.37       43.62     12.27 o
   6  14   0        4.97        5.28     10.34 o
   7  14   0        0.40       21.16     11.95 o
   1  15   0       13.49       16.81      6.20 o
   2  15   0       18.94       27.74      8.57 o
   3  15   0        4.56       -5.05      5.05 o
   4  15   0       99.82       58.29     13.61 o
   5  15   0       60.63       72.25     19.18 o
   6  15   0       55.70       36.80     23.38 o
   7  15   0       38.76       38.00     14.99 o
   0  16   0       13.50       28.02      9.92 o
   1  16   0       42.20       31.16      8.61 o
   2  16   0      108.86      137.15     22.18 o
   3  16   0       98.67       91.22     16.49 o
   4  16   0        2.97       -1.02      6.98 o
   5  16   0        0.13       -4.00      8.48 o
   6  16   0      146.77      203.35     33.42 o
   1  17   0       39.43       43.33     11.09 o
   2  17   0        4.83       15.91     11.54 o
   3  17   0       76.20       80.17     15.13 o
   4  17   0       21.68       27.57     11.21 o
   5  17   0        1.04       10.19     14.09 o
   6  17   0        0.48        7.64     11.63 o
   0  18   0        1.08       -8.09      8.09 o
   1  18   0      164.72      162.18     20.66 o
   2  18   0       41.12       49.35     17.23 o
   3  18   0       36.91       20.98     16.19 o
   4  18   0        5.09        5.15      9.29 o
   5  18   0        7.30        1.65      8.90 o
   1  19   0       58.69       56.57     13.87 o
   2  19   0       52.37       53.25     20.83 o
   3  19   0      125.86      109.40     26.08 o
   4  19   0       12.69       20.28     11.55 o
   5  19   0       21.99       25.61     17.38 o
   0  20   0       14.06       40.46     16.78 o
   1  20   0        0.12        4.10      8.26 o
   2  20   0        0.71       -7.47      7.47 o
   3  20   0       19.12       51.26     13.68 o
   4  20   0       15.17       15.57     11.52 o
   1  21   0       39.15       56.61     14.58 o
   2  21   0        3.34        7.06     10.33 o
   3  21   0        8.22        9.53     11.99 o
   0  22   0      199.81      172.64     33.57 o
   1  22   0       12.28       14.96     11.30 o
  -9   0   1       71.18       89.53     18.11 o
  -7   0   1      234.61      204.83     19.48 o
  -5   0   1      503.60      415.99     25.95 o
  -3   0   1      145.83      153.88      7.10 o
  -1   0   1     5545.93     5138.45    141.87 o
   1   0   1     1641.93     1457.09     47.90 o
   3   0   1      804.45      658.09     25.16 o
   5   0   1     1742.77     1835.24     66.15 o
   7   0   1      113.12      113.49     14.10 o
   9   0   1        0.62       -8.99      8.99 o
  -9   1   1        4.90       13.65      8.16 o
  -8   1   1        1.16       -0.27      5.74 o
  -7   1   1      325.28      343.60     18.79 o
  -6   1   1        0.76        1.07      3.07 o
  -5   1   1       97.36      110.17     10.53 o
  -4   1   1      109.20      148.51      6.48 o
  -3   1   1       21.14       46.34      2.86 o
  -2   1   1       19.74       18.51      1.81 o
  -1   1   1     7440.49     6864.44    138.91 o
   0   1   1      958.41      757.67     34.15 o
   1   1   1     6677.88     6001.94    128.19 o
   2   1   1      406.72      286.23      8.04 o
   3   1   1      412.91      388.73     10.41 o
   4   1   1      106.65      144.44      6.51 o
   5   1   1      163.05      144.95      7.91 o
   6   1   1       49.96       54.86      5.39 o
   7   1   1      115.13      116.79     13.49 o
   8   1   1       31.00       23.65      7.31 o
   9   1   1        0.09       -5.95      7.98 o
  -9   2   1        3.15        9.67      7.59 o
  -8   2   1        6.75        3.26      5.97 o
  -7   2   1       48.21       37.83      6.76 o
  -6   2   1       78.57      116.57      8.01 o
  -5   2   1       89.76       68.55      6.24 o
  -4   2   1     1606.25     1640.38     38.41 o
  -3   2   1       11.87       10.70      2.08 o
  -2   2   1      635.16      648.51     13.71 o
  -1   2   1     4982.14     4581.48     97.43 o
   0   2   1      112.47      104.22      4.38 o
   1   2   1     4350.48     4152.88    102.85 o
   2   2   1       63.72       67.68      5.03 o
   3   2   1     2559.05     2592.85     57.61 o
   4   2   1       10.11       15.23      2.71 o
   5   2   1       87.71      101.43      6.08 o
   6   2   1       11.54        8.09      3.42 o
   7   2   1       43.18       43.03      6.92 o
   8   2   1       64.07       76.15     11.46 o
   9   2   1        2.63       -4.87      9.20 o
  -9   3   1       63.42       59.43     11.43 o
  -8   3   1       33.47       27.58      7.85 o
  -7   3   1        3.66        2.70      5.05 o
  -6   3   1      131.67      116.97      8.75 o
  -5   3   1        0.01        1.03      2.72 o
  -4   3   1      553.87      669.48     17.48 o
  -3   3   1     1330.62     1264.19     28.98 o
  -2   3   1     1264.93     1152.19     25.10 o
  -1   3   1     1515.62     1347.32     30.63 o
   0   3   1     6470.75     5994.18    165.03 o
   1   3   1      572.76      511.98     14.63 o
   2   3   1       38.02       38.14      3.06 o
   3   3   1     1880.08     1873.42     44.47 o
   4   3   1      248.37      290.55     10.41 o
   5   3   1        0.03        1.17      2.57 o
   6   3   1       49.71       46.27      6.21 o
   7   3   1       56.04       51.07      7.45 o
   8   3   1       66.54       64.06      9.98 o
   9   3   1       27.40       33.69     12.48 o
  -9   4   1       82.81       98.98     13.32 o
  -8   4   1        1.69       -3.35      5.37 o
  -7   4   1       16.69       19.22      6.52 o
  -6   4   1       80.55      106.44      8.61 o
  -5   4   1      199.80      222.73     10.05 o
  -4   4   1       92.28      100.52      5.69 o
  -3   4   1      558.73      614.55     17.34 o
  -2   4   1     2279.01     2190.26     52.51 o
  -1   4   1     1353.61     1223.07     29.78 o
   0   4   1      169.90      186.44      6.74 o
   1   4   1       39.40       34.71      2.94 o
   2   4   1      558.45      549.39     15.81 o
   3   4   1      257.18      269.41      9.83 o
   4   4   1      522.14      585.78     16.92 o
   5   4   1       55.13       48.92      4.97 o
   6   4   1       12.84       19.81      4.42 o
   7   4   1      105.24       97.91     10.22 o
   8   4   1        0.17       -5.40      5.40 o
   9   4   1        0.08        2.40     16.63 o
  -9   5   1       60.63       71.53     12.21 o
  -8   5   1       36.36       14.85      6.91 o
  -7   5   1       33.81       29.11      7.38 o
  -6   5   1        1.18        9.33      4.08 o
  -5   5   1        0.30        4.13      2.92 o
  -4   5   1       54.76       37.18      4.36 o
  -3   5   1       24.77       36.24      3.50 o
  -2   5   1      969.50      861.84     23.96 o
  -1   5   1    11973.69    11772.12    332.42 o
   0   5   1        5.27        0.70      1.94 o
   1   5   1     8341.93     7970.90    224.09 o
   2   5   1       96.14      161.45      7.44 o
   3   5   1      370.92      322.38     11.16 o
   4   5   1       87.19      101.62      6.84 o
   5   5   1      263.50      289.99     15.71 o
   6   5   1       42.28       48.12      6.79 o
   7   5   1       89.36       82.16     10.91 o
   8   5   1       14.61        6.93      8.49 o
   9   5   1        4.41        4.91      8.89 o
  -9   6   1       14.69       -3.55      9.91 o
  -8   6   1       15.21       19.17      7.70 o
  -7   6   1       11.53       16.44      6.94 o
  -6   6   1        1.80        2.67      4.04 o
  -5   6   1       62.36       45.04      5.31 o
  -4   6   1      106.27      103.54      6.92 o
  -3   6   1       24.18       37.93      4.09 o
  -2   6   1      720.68      720.36     24.10 o
  -1   6   1      683.26      705.67     22.19 o
   0   6   1       17.37       23.53      3.03 o
   1   6   1      283.54      267.40      9.71 o
   2   6   1     3384.91     3604.50     97.75 o
   3   6   1       74.95       58.98      4.66 o
   4   6   1       69.04       52.83      5.56 o
   5   6   1       19.24       21.58      4.49 o
   6   6   1       68.35       66.73     11.94 o
   7   6   1        9.09        0.09      8.74 o
   8   6   1        7.31       15.46     18.13 o
   9   6   1        0.79        9.29     14.99 o
  -9   7   1       10.57       14.47     11.14 o
  -8   7   1       54.76       58.25     10.63 o
  -7   7   1       11.80        4.70      5.90 o
  -6   7   1        1.43        0.48      4.23 o
  -5   7   1        0.97        1.22      3.06 o
  -4   7   1        8.87       12.86      3.62 o
  -3   7   1     1003.79      895.20     27.74 o
  -2   7   1       20.88       16.48      3.00 o
  -1   7   1      363.26      370.62     14.48 o
   0   7   1     1709.17     1852.12     54.43 o
   1   7   1        1.81        0.56      2.01 o
   2   7   1        0.06        0.64      2.31 o
   3   7   1      211.48      221.97     14.52 o
   4   7   1       41.02       31.59      4.73 o
   5   7   1      109.81      143.19     10.89 o
   6   7   1      109.13       96.84     11.31 o
   7   7   1       25.50       13.27      7.00 o
   8   7   1        6.12       17.41     10.51 o
   9   7   1       29.01       27.58     17.68 o
  -9   8   1       10.63       10.41     10.90 o
  -8   8   1        0.18       -0.49      6.92 o
  -7   8   1       27.65       25.00      9.05 o
  -6   8   1        0.04       -4.51      4.51 o
  -5   8   1       36.22       44.34      6.27 o
  -4   8   1        7.06       11.23      3.85 o
  -3   8   1      843.14      880.99     29.52 o
  -2   8   1      637.00      507.63     20.57 o
  -1   8   1       54.02       61.58      8.04 o
   0   8   1      210.83      249.57     18.07 o
   1   8   1      195.78      207.87     10.81 o
   2   8   1        9.71       16.40      3.59 o
   3   8   1      327.60      358.88     15.19 o
   4   8   1        5.85        5.05      3.41 o
   5   8   1        1.83        4.27      4.29 o
   6   8   1       34.19       38.71      8.82 o
   7   8   1       24.78       20.81      8.91 o
   8   8   1       12.79       11.11     11.84 o
   9   8   1       12.28        8.09     14.39 o
  -9   9   1        1.93        4.96     10.26 o
  -8   9   1       64.69       93.23     14.78 o
  -7   9   1        4.62       -1.00      6.77 o
  -6   9   1       40.02       27.32      9.09 o
  -5   9   1       80.35       59.33      8.60 o
  -4   9   1      171.46      190.00     12.28 o
  -3   9   1      206.42      180.67     21.33 o
  -2   9   1       77.81       43.53      5.20 o
  -1   9   1      204.95      347.06     16.16 o
   0   9   1      547.00      462.10     22.22 o
   1   9   1      487.97      576.23     23.63 o
   2   9   1        4.79       18.55      4.02 o
   3   9   1        1.69        9.59      3.72 o
   4   9   1      110.28      118.82      8.95 o
   5   9   1       14.90        7.10      6.01 o
   6   9   1       57.06       62.59     10.10 o
   7   9   1       88.44       85.14     13.43 o
   8   9   1        2.58       10.52     10.44 o
  -8  10   1      110.76      142.89     18.85 o
  -7  10   1        7.69       19.13      8.44 o
  -6  10   1        0.21       -5.64      5.64 o
  -5  10   1       29.19       28.16      7.96 o
  -4  10   1      205.05      248.65     18.27 o
  -3  10   1      474.52      547.15     24.14 o
  -2  10   1       65.26       82.18      8.03 o
  -1  10   1      143.83      147.77     10.56 o
   0  10   1        9.74       14.27      3.73 o
   1  10   1       56.49       56.05      6.20 o
   2  10   1       58.11       81.29      7.20 o
   3  10   1       11.12        1.82      3.62 o
   4  10   1      782.82      842.52     31.74 o
   5  10   1      250.50      206.17     18.99 o
   6  10   1        0.60        6.80      6.27 o
   7  10   1        8.23       10.64      8.47 o
   8  10   1       26.70       22.02     12.14 o
  -8  11   1        2.00       -9.53      9.53 o
  -7  11   1        3.97        3.27      7.75 o
  -6  11   1      139.10      130.47     28.92 o
  -5  11   1       30.75       23.29      8.71 o
  -4  11   1        6.33        6.91      4.78 o
  -3  11   1      128.21      166.43     12.32 o
  -2  11   1       50.03       63.18      7.30 o
  -1  11   1       29.65       30.34      5.22 o
   0  11   1        6.78       -2.79      2.79 o
   1  11   1       37.80       48.99      7.42 o
   2  11   1        2.25       -1.08      3.07 o
   3  11   1       56.28       59.44      7.04 o
   4  11   1       82.92       91.22      9.93 o
   5  11   1      154.91      124.95     15.34 o
   6  11   1      161.53      164.81     21.12 o
   7  11   1        1.26       11.09      9.56 o
   8  11   1        1.18       -8.82      8.82 o
  -8  12   1      100.69      105.56     25.63 o
  -7  12   1       25.47       18.56     12.51 o
  -6  12   1        3.88        2.17      6.64 o
  -5  12   1      293.17      291.24     28.46 o
  -4  12   1      625.76      583.82     29.74 o
  -3  12   1      668.54      620.14     27.43 o
  -2  12   1       19.42       14.92      4.98 o
  -1  12   1       69.68       66.80     11.12 o
   0  12   1       36.23       51.26      7.29 o
   1  12   1        0.32       -3.22      3.22 o
   2  12   1       18.74       12.16      5.83 o
   3  12   1      156.33      175.45     15.37 o
   4  12   1       27.65       30.02      8.56 o
   5  12   1       14.01       13.05      7.89 o
   6  12   1        1.56        0.90      8.63 o
   7  12   1       77.72      133.31     29.37 o
   8  12   1        0.32       -2.10     14.39 o
  -8  13   1        2.48        9.73     17.68 o
  -7  13   1        1.19        7.66      7.83 o
  -6  13   1        7.36        9.40      9.29 o
  -5  13   1       34.60       27.93     12.44 o
  -4  13   1       25.00       32.63      8.50 o
  -3  13   1       70.75       54.34      8.00 o
  -2  13   1       19.25       11.16      7.56 o
  -1  13   1        2.04        0.62      6.50 o
   0  13   1      224.14      255.36     23.32 o
   1  13   1        3.86        4.92      4.48 o
   2  13   1       31.45       35.15      6.52 o
   3  13   1      208.45      220.08     21.16 o
   4  13   1      103.73      112.94     14.71 o
   5  13   1       45.80       35.65     10.10 o
   6  13   1        0.50        1.72      9.34 o
   7  13   1       76.67       97.14     17.83 o
  -7  14   1       73.09      101.17     16.34 o
  -6  14   1        2.56        7.41      9.11 o
  -5  14   1        1.25       13.85      8.53 o
  -4  14   1       52.42       53.55     14.54 o
  -3  14   1       15.20       12.89      6.36 o
  -2  14   1       13.46       26.03      6.18 o
  -1  14   1        7.23        5.27      5.06 o
   0  14   1       11.94       16.00      5.70 o
   1  14   1        4.39        1.24      4.84 o
   2  14   1       17.88       13.80      5.90 o
   3  14   1      307.39      315.79     33.52 o
   4  14   1      255.29      253.75     26.87 o
   5  14   1       16.51       27.44     14.69 o
   6  14   1        4.29       -0.12     11.54 o
   7  14   1       25.42       26.98     12.55 o
  -7  15   1       56.85       54.48     16.27 o
  -6  15   1      120.38      140.97     21.98 o
  -5  15   1      113.38      131.74     37.77 o
  -4  15   1       50.27       45.20     18.43 o
  -3  15   1      121.93      140.62     21.73 o
  -2  15   1        0.00       -4.76      5.66 o
  -1  15   1        1.46        7.11      5.16 o
   0  15   1        8.01        0.04      4.54 o
   1  15   1        9.10        6.94      5.28 o
   2  15   1        0.03       -4.88      4.88 o
   3  15   1       19.87       26.15      8.98 o
   4  15   1       14.79        4.78      7.84 o
   5  15   1       52.16       45.65     12.71 o
   6  15   1       18.21       20.42     34.32 o
   7  15   1        3.69        3.16     10.44 o
  -6  16   1       17.42       10.92     18.73 o
  -5  16   1       29.64       45.55     13.52 o
  -4  16   1      205.95      186.70     23.42 o
  -3  16   1       55.93       51.06     12.15 o
  -2  16   1       69.35       64.19     13.46 o
  -1  16   1        4.45        5.53      6.18 o
   0  16   1        2.08       -5.20      5.56 o
   1  16   1       14.79       22.29     11.12 o
   2  16   1      126.13      159.90     21.94 o
   3  16   1        1.68        8.73      7.49 o
   4  16   1       17.82       20.82     19.48 o
   5  16   1        2.79       -7.92      7.92 o
   6  16   1       18.24       17.42     19.03 o
  -6  17   1        0.38       26.34     13.14 o
  -5  17   1       39.58       42.07     13.90 o
  -4  17   1       29.67       36.42     12.33 o
  -3  17   1       21.58       25.73     10.91 o
  -2  17   1       53.46       77.80     21.58 o
  -1  17   1       20.07       18.39      8.58 o
   0  17   1       36.74       25.18     13.49 o
   1  17   1       39.62       20.70      8.70 o
   2  17   1       53.59       54.85     12.66 o
   3  17   1       12.60       17.66      9.64 o
   4  17   1       33.66       21.90     13.79 o
   5  17   1        5.33        4.28      8.37 o
   6  17   1        0.02        3.81     10.37 o
  -5  18   1       94.41       88.03     18.73 o
  -4  18   1       63.67       37.30     17.98 o
  -3  18   1      205.74      234.00     47.36 o
  -2  18   1      179.48      183.87     22.46 o
  -1  18   1        1.63       -2.57      6.05 o
   0  18   1        0.22       -2.07      6.67 o
   1  18   1       50.90       71.61     21.88 o
   2  18   1        0.68       -0.24      6.69 o
   3  18   1        0.13       -4.20      8.05 o
   4  18   1       25.28       26.90     11.39 o
   5  18   1        1.95       -8.43      8.43 o
  -5  19   1        4.06        4.49     21.73 o
  -4  19   1       30.67       56.72     15.22 o
  -3  19   1       30.03       10.69      9.90 o
  -2  19   1       76.86       53.89     13.95 o
  -1  19   1       11.83       10.09      9.05 o
   0  19   1       28.50       54.65     15.44 o
   1  19   1       16.38       12.47     10.79 o
   2  19   1       19.00       26.38     10.92 o
   3  19   1       36.03       24.14     11.42 o
   4  19   1        1.85       10.94     10.79 o
   5  19   1        2.90       20.06     15.59 o
  -4  20   1       44.16       34.66     13.76 o
  -3  20   1        0.05       -8.02      8.02 o
  -2  20   1       10.16       22.93     11.02 o
  -1  20   1        0.41        1.46      7.41 o
   0  20   1        2.18        0.68      8.54 o
   1  20   1       47.11       47.91     13.09 o
   2  20   1       10.47       15.32     11.09 o
   3  20   1        1.17      -10.04     10.04 o
   4  20   1        8.60        0.32     10.01 o
  -3  21   1        2.48       -0.60     17.83 o
  -2  21   1       47.06       27.14     11.86 o
  -1  21   1      125.45      150.20     21.50 o
   0  21   1       36.40       37.45     12.79 o
   1  21   1        0.10        4.50     11.24 o
   2  21   1        5.62        1.35      9.33 o
   3  21   1        2.89        3.46     17.68 o
  -1  22   1       49.12       44.45     13.31 o
   0  22   1       10.39       10.35      9.22 o
   1  22   1        0.41       -0.75      8.37 o
  -8   0   2      366.34      345.14     33.39 o
  -6   0   2        1.54        3.49      4.91 o
  -4   0   2      488.99      383.47     15.69 o
  -2   0   2      283.85      247.41      8.77 o
   2   0   2      424.27      328.77     13.26 o
   4   0   2       38.52       25.40      5.18 o
   6   0   2       93.06      106.03     12.22 o
   8   0   2       18.07       13.21     10.94 o
  -9   1   2        0.86       -1.26      8.39 o
  -8   1   2       11.86       17.37      7.70 o
  -7   1   2       47.31       46.30      8.65 o
  -6   1   2        1.59       -2.20      3.24 o
  -5   1   2      302.07      357.76     13.10 o
  -4   1   2     1380.59     1369.65     32.50 o
  -3   1   2      928.84      955.46     20.71 o
  -2   1   2     1746.06     1620.01     33.87 o
  -1   1   2     7793.38     7005.26    142.80 o
   0   1   2       50.58       59.09      2.89 o
   1   1   2     6756.18     6364.24    143.70 o
   2   1   2     2240.56     2209.20     51.14 o
   3   1   2       33.33       54.26      3.52 o
   4   1   2      731.39      733.15     20.70 o
   5   1   2      113.33      119.58      6.79 o
   6   1   2       27.27       30.90      4.47 o
   7   1   2        0.90        1.74      4.41 o
   8   1   2       56.05       77.50     15.94 o
   9   1   2        2.94       -3.20      7.83 o
  -9   2   2       81.56       77.02     12.11 o
  -8   2   2       47.23       60.26     10.17 o
  -7   2   2       25.34       38.46      8.14 o
  -6   2   2       11.30       10.19      3.94 o
  -5   2   2       67.77       76.94      5.37 o
  -4   2   2      220.79      242.15      8.88 o
  -3   2   2      128.66      169.02      6.02 o
  -2   2   2     1250.22     1109.32     24.97 o
  -1   2   2    12343.80    11106.50    246.10 o
   0   2   2     4666.64     4296.81    111.51 o
   1   2   2    12127.36    11422.54    285.58 o
   2   2   2       27.27       24.32      2.28 o
   3   2   2       29.68       28.15      2.76 o
   4   2   2      201.62      261.52      9.72 o
   5   2   2      353.91      452.45     14.74 o
   6   2   2       53.59       58.66      6.36 o
   7   2   2        9.39        9.75      5.08 o
   8   2   2       33.14       34.59      9.51 o
   9   2   2        6.65        1.66      7.92 o
  -9   3   2        0.39        2.26      7.15 o
  -8   3   2        0.12       -3.53      5.59 o
  -7   3   2       98.80      104.09     11.71 o
  -6   3   2       12.45        5.88      3.92 o
  -5   3   2       36.28       31.73      3.79 o
  -4   3   2       19.05       20.96      2.83 o
  -3   3   2      204.20      206.85      7.04 o
  -2   3   2      176.86      162.91      7.71 o
  -1   3   2    13580.50    12925.06    354.50 o
   0   3   2        0.46       -0.03      1.34 o
   1   3   2    21873.94    20150.33    590.15 o
   2   3   2      570.10      650.58     17.18 o
   3   3   2     1110.20     1166.42     31.16 o
   4   3   2       57.86       73.51      5.55 o
   5   3   2      121.45      135.78     11.07 o
   6   3   2       11.57        8.64      3.89 o
   7   3   2       48.00       45.12      7.11 o
   8   3   2       16.52       14.25      9.78 o
   9   3   2        0.06       -3.40      8.45 o
  -9   4   2        1.48        7.26     13.04 o
  -8   4   2        1.14       -2.96      5.27 o
  -7   4   2      356.01      344.95     22.28 o
  -6   4   2       19.70       15.47      4.71 o
  -5   4   2       16.11       15.40      3.26 o
  -4   4   2      317.96      319.13     11.65 o
  -3   4   2      672.40      649.20     15.50 o
  -2   4   2       82.94       82.24      4.08 o
  -1   4   2     1782.49     1735.61     46.16 o
   0   4   2    11646.46    10372.89    310.55 o
   1   4   2     3827.95     3716.78    104.89 o
   2   4   2      652.29      729.30     21.36 o
   3   4   2      212.48      191.78     14.79 o
   4   4   2       47.31       61.55      4.56 o
   5   4   2        2.63        1.16      2.29 o
   6   4   2       10.88       16.81      4.89 o
   7   4   2       27.08       21.69      6.31 o
   8   4   2       53.97       64.43     11.69 o
   9   4   2        0.48        6.43     11.69 o
  -9   5   2        0.09       -5.01      6.96 o
  -8   5   2        9.39       -1.58      6.12 o
  -7   5   2       50.15       44.28      8.58 o
  -6   5   2        0.12       -3.56      3.56 o
  -5   5   2      224.26      226.29     11.32 o
  -4   5   2        0.04        0.38      2.17 o
  -3   5   2     1073.37     1074.54     28.19 o
  -2   5   2     2194.46     2357.58     56.61 o
  -1   5   2     1842.97     1658.62     51.81 o
   0   5   2       93.47       98.94      6.82 o
   1   5   2        4.73        1.24      1.42 o
   2   5   2      367.60      394.40     13.68 o
   3   5   2     1663.78     1838.86     51.51 o
   4   5   2      611.47      601.93     20.95 o
   5   5   2      544.84      664.40     21.84 o
   6   5   2       32.29       33.88      7.05 o
   7   5   2       10.69       -0.03      5.88 o
   8   5   2        0.33       -7.35     11.09 o
   9   5   2        2.91        6.29     13.79 o
  -9   6   2        0.61       -6.60      6.60 o
  -8   6   2       12.35       18.56      7.63 o
  -7   6   2       27.80       10.96      6.56 o
  -6   6   2       13.05       10.05      4.34 o
  -5   6   2      601.90      606.84     20.87 o
  -4   6   2        2.21        1.13      2.33 o
  -3   6   2      329.90      342.89     11.68 o
  -2   6   2     1887.01     1801.96     46.66 o
  -1   6   2        2.50       -1.72      1.72 o
   0   6   2       26.21       36.25      3.56 o
   1   6   2      435.94      421.16     14.39 o
   2   6   2      598.64      538.23     18.34 o
   3   6   2      203.55      149.98      8.83 o
   4   6   2      116.54      140.28      8.60 o
   5   6   2       47.24       60.48      5.41 o
   6   6   2      352.81      410.64     24.52 o
   7   6   2       12.74       11.23      6.57 o
   8   6   2        0.00       10.79     12.29 o
   9   6   2       26.90       38.07     18.58 o
  -9   7   2        0.00        2.10      7.19 o
  -8   7   2        0.75       -0.60      6.21 o
  -7   7   2       76.89       80.82     10.77 o
  -6   7   2      127.29      134.12     10.96 o
  -5   7   2       28.55       20.54      4.31 o
  -4   7   2      212.70      232.13     13.58 o
  -3   7   2      113.47      121.92      7.30 o
  -2   7   2     2841.02     3102.04     89.92 o
  -1   7   2       18.95       24.41      3.57 o
   0   7   2        1.25       -1.21      2.08 o
   1   7   2       52.72       60.09      4.71 o
   2   7   2    11680.68    11727.26    361.43 o
   3   7   2       52.51       40.26      4.21 o
   4   7   2        6.71        1.05      2.29 o
   5   7   2       99.59       87.63      7.97 o
   6   7   2       53.58       39.05      7.78 o
   7   7   2       23.21       20.45      8.07 o
   8   7   2        9.14       21.58     14.09 o
   9   7   2       53.32       79.43     23.98 o
  -9   8   2        0.51       -6.09      8.33 o
  -8   8   2        0.00       -1.13      7.40 o
  -7   8   2       94.08       89.33     13.19 o
  -6   8   2      253.78      219.50     17.49 o
  -5   8   2        7.08        3.01      3.95 o
  -4   8   2       15.88       17.31      4.10 o
  -3   8   2       60.60       50.48      5.21 o
  -2   8   2       42.74       49.22      4.92 o
  -1   8   2     1626.38     1627.73     52.29 o
   0   8   2      329.66      370.13     20.01 o
   1   8   2     1276.47     1367.03     41.31 o
   2   8   2      116.28      103.63      7.47 o
   3   8   2      633.03      788.85     26.21 o
   4   8   2       37.85       43.64      5.98 o
   5   8   2        6.61        0.79      4.26 o
   6   8   2        0.55       -7.69      7.69 o
   7   8   2      319.76      298.58     25.09 o
   8   8   2       43.40       61.14     19.78 o
   9   8   2        5.94        5.69     12.29 o
  -9   9   2        2.00       11.02      9.19 o
  -8   9   2       12.54       22.62      9.94 o
  -7   9   2        1.22       -2.64      6.74 o
  -6   9   2        0.08       -4.78      4.78 o
  -5   9   2        9.77        6.74      4.39 o
  -4   9   2       36.01       24.90      5.21 o
  -3   9   2        4.76        6.13      3.59 o
  -2   9   2     1187.90     1038.62     35.27 o
  -1   9   2      338.10      387.68     17.09 o
   0   9   2      320.98      377.32     16.74 o
   1   9   2       22.22       21.68      3.60 o
   2   9   2      299.47      335.51     13.80 o
   3   9   2       67.22       99.72      7.95 o
   4   9   2     1079.81     1242.30     43.60 o
   5   9   2      445.96      473.65     35.77 o
   6   9   2       13.27       15.63      6.45 o
   7   9   2        1.48       -1.45     11.69 o
   8   9   2        8.28       -9.89      9.89 o
  -8  10   2       28.13       39.50     11.31 o
  -7  10   2        0.82       -1.98      6.85 o
  -6  10   2       66.11       75.94     18.77 o
  -5  10   2        9.88       -0.79      5.00 o
  -4  10   2      270.47      287.38     16.16 o
  -3  10   2      517.14      432.52     20.66 o
  -2  10   2      799.31      803.57     27.00 o
  -1  10   2      209.58      194.56     12.14 o
   0  10   2       67.86       66.10      6.69 o
   1  10   2       42.38       57.17      5.93 o
   2  10   2      154.65      155.83     12.67 o
   3  10   2      253.01      249.28     15.68 o
   4  10   2        2.76        4.82      4.07 o
   5  10   2      496.13      493.02     34.40 o
   6  10   2        4.84        4.50     22.47 o
   7  10   2        0.13        0.38      9.04 o
   8  10   2        4.71        1.80     10.49 o
  -8  11   2       10.34        0.82      8.14 o
  -7  11   2        7.11       19.06     12.32 o
  -6  11   2       45.22       43.98     11.57 o
  -5  11   2      178.99      164.82     17.16 o
  -4  11   2      280.19      265.40     17.31 o
  -3  11   2      568.16      520.01     23.58 o
  -2  11   2        4.62        7.13      3.27 o
  -1  11   2      714.60      812.60     32.31 o
   0  11   2       93.51       86.45     10.62 o
   1  11   2     1833.10     1845.41     61.47 o
   2  11   2       16.80       12.25      3.99 o
   3  11   2     1838.77     1714.37     59.06 o
   4  11   2       24.23       25.63      7.13 o
   5  11   2        8.91        8.73      7.15 o
   6  11   2        1.39       -2.82      6.22 o
   7  11   2        2.47        6.98     10.20 o
   8  11   2       18.77       38.07     17.08 o
  -8  12   2       16.79        9.18     10.15 o
  -7  12   2       18.86       27.33      9.95 o
  -6  12   2       19.97        3.65      7.31 o
  -5  12   2      105.55      107.80     24.88 o
  -4  12   2      300.69      300.31     19.24 o
  -3  12   2       42.09       46.11      7.41 o
  -2  12   2        5.89        4.01      3.84 o
  -1  12   2       29.40       46.85      6.34 o
   0  12   2        2.63        6.85      5.67 o
   1  12   2       21.80       25.90      4.86 o
   2  12   2       32.94       43.94      6.02 o
   3  12   2      101.89      102.80     10.22 o
   4  12   2       27.33       18.52      7.96 o
   5  12   2      140.62      140.99     16.25 o
   6  12   2       13.82        5.10     13.19 o
   7  12   2       16.77       30.51     12.79 o
   8  12   2       46.53       37.17     17.08 o
  -8  13   2       12.03        1.00     12.67 o
  -7  13   2        0.10       16.90     10.13 o
  -6  13   2       15.18       21.06     10.40 o
  -5  13   2       91.16       85.76     15.47 o
  -4  13   2      193.54      165.49     17.39 o
  -3  13   2      175.78      164.11     13.30 o
  -2  13   2        4.33        7.41      5.12 o
  -1  13   2      572.91      586.57     28.29 o
   0  13   2       41.04       62.07      7.66 o
   1  13   2       78.34       92.22      8.70 o
   2  13   2       46.68       42.10      7.13 o
   3  13   2       26.58       26.35      7.88 o
   4  13   2      130.39      140.52     15.81 o
   5  13   2       69.01       70.26     12.22 o
   6  13   2       94.50      105.21     17.78 o
   7  13   2        3.36       -4.20     10.49 o
  -7  14   2        0.52       -3.27      8.76 o
  -6  14   2        1.66       -3.00      8.27 o
  -5  14   2      159.03      213.37     26.83 o
  -4  14   2       76.20       84.59     15.04 o
  -3  14   2       69.04      106.60     13.74 o
  -2  14   2        8.44        3.98      4.26 o
  -1  14   2      228.59      242.08     17.95 o
   0  14   2      208.40      261.18     22.62 o
   1  14   2        0.51        2.16      4.61 o
   2  14   2       22.60       35.43     13.52 o
   3  14   2        9.54       11.96      6.76 o
   4  14   2       84.04       83.59     12.77 o
   5  14   2      103.25      107.47     17.71 o
   6  14   2        0.21       21.85     10.15 o
   7  14   2        4.03        5.99     12.89 o
  -7  15   2       29.35       28.77     11.84 o
  -6  15   2       13.27       11.64     10.64 o
  -5  15   2        2.49       -4.08      7.43 o
  -4  15   2        0.01       -3.06      6.29 o
  -3  15   2       97.10      115.82     15.94 o
  -2  15   2        1.71       -5.17      5.17 o
  -1  15   2       19.12       20.54      6.36 o
   0  15   2       19.89       17.81      6.48 o
   1  15   2       31.63       41.94     11.86 o
   2  15   2      171.86      220.67     25.91 o
   3  15   2       71.01       61.96     11.14 o
   4  15   2       50.71       30.51      9.62 o
   5  15   2        0.76       -7.68      7.82 o
   6  15   2       16.26       23.94     11.48 o
   7  15   2        0.42      -12.29     12.29 o
  -6  16   2        9.78       10.57     10.69 o
  -5  16   2       51.91       56.95     14.82 o
  -4  16   2       17.04        7.16      8.71 o
  -3  16   2       29.85       51.08     12.39 o
  -2  16   2        3.26        6.02      8.12 o
  -1  16   2      129.63      100.75     13.34 o
   0  16   2        0.88       -0.66      5.20 o
   1  16   2       60.60       67.99     11.20 o
   2  16   2      199.53      237.97     36.59 o
   3  16   2       32.81       25.29     14.44 o
   4  16   2        2.73       -2.32      7.27 o
   5  16   2       14.51        7.91      9.42 o
   6  16   2        6.03       -8.24      8.24 o
  -6  17   2        1.10       -0.76      8.26 o
  -5  17   2        2.36        7.64     10.39 o
  -4  17   2       22.91       22.15     11.23 o
  -3  17   2       31.98       45.65     12.02 o
  -2  17   2      218.47      239.34     25.01 o
  -1  17   2        9.50        3.81      6.40 o
   0  17   2        1.23       -4.54      5.55 o
   1  17   2       26.67       23.48     11.92 o
   2  17   2        1.53       -3.23      6.77 o
   3  17   2        0.27        8.87      8.20 o
   4  17   2       44.36       49.32     13.43 o
   5  17   2       20.58       17.62     11.73 o
   6  17   2        0.00       -8.99     12.89 o
  -5  18   2        1.06       14.16     16.34 o
  -4  18   2        0.12       -6.06     18.28 o
  -3  18   2       10.33       12.88     14.84 o
  -2  18   2       21.96       29.35     10.92 o
  -1  18   2       18.35       13.29      9.01 o
   0  18   2       20.01       15.17      8.14 o
   1  18   2        8.67       17.62      9.90 o
   2  18   2        0.11        0.99      7.59 o
   3  18   2        2.03        5.83     14.84 o
   4  18   2        0.97       -7.08      7.08 o
   5  18   2        5.31        5.74     10.20 o
  -5  19   2        3.22       10.78     12.29 o
  -4  19   2        1.51       -6.43     11.54 o
  -3  19   2        1.81        0.55      9.17 o
  -2  19   2       20.18        5.69      9.21 o
  -1  19   2       25.13       26.69     10.15 o
   0  19   2        1.30        0.65      6.91 o
   1  19   2        0.16       -1.42     11.69 o
   2  19   2        0.08       -6.67      6.67 o
   3  19   2       16.71       17.06     10.71 o
   4  19   2        0.40       -2.88     12.89 o
  -4  20   2       33.02       26.86     12.06 o
  -3  20   2        0.02       -4.06     11.09 o
  -2  20   2        8.66       -3.68      7.59 o
  -1  20   2       29.21       16.96      9.72 o
   0  20   2       19.67       13.16      9.32 o
   1  20   2       11.30       16.19     10.36 o
   2  20   2       27.96       39.34     13.12 o
   3  20   2        0.12        9.21      9.77 o
   4  20   2       20.09       24.42     11.81 o
  -3  21   2       20.08       29.89     12.81 o
  -2  21   2       14.31       14.33     10.05 o
  -1  21   2        0.06       12.58     18.88 o
   0  21   2        0.35        9.79     11.69 o
   1  21   2        1.10       -3.86      8.16 o
   2  21   2        3.82        7.32      9.09 o
   0  22   2        0.00       -7.95      7.95 o
  -9   0   3        0.00      -10.07     10.07 o
  -7   0   3        1.66        1.82      7.34 o
  -5   0   3      119.85      190.83     14.88 o
  -3   0   3      941.85      893.99     27.35 o
  -1   0   3        4.04        3.18      1.34 o
   1   0   3      696.32      632.62     30.05 o
   3   0   3       23.72       16.58      3.39 o
   5   0   3       35.10       27.88      5.45 o
   7   0   3      162.92      179.75     21.78 o
   9   0   3       55.76       64.14     19.78 o
  -9   1   3       13.18        3.68      9.26 o
  -8   1   3       35.07       34.77     13.84 o
  -7   1   3        7.46        3.99      5.22 o
  -6   1   3        5.99        2.75      3.28 o
  -5   1   3      125.05      187.39     12.12 o
  -4   1   3      204.22      207.26      7.80 o
  -3   1   3        0.94        0.81      1.50 o
  -2   1   3      557.50      508.80     11.43 o
  -1   1   3      144.04      142.72      3.72 o
   0   1   3     3715.35     3270.12    168.55 o
   1   1   3      126.47      150.47      4.79 o
   2   1   3     1221.23     1097.16     30.44 o
   3   1   3      138.10       95.16      4.88 o
   4   1   3      378.65      469.68     13.16 o
   5   1   3       96.82      128.70      7.06 o
   6   1   3        2.89        0.69      3.32 o
   7   1   3      158.32      151.03     11.83 o
   8   1   3      109.87      135.38     14.62 o
   9   1   3       53.63       48.35     18.28 o
  -9   2   3        0.65        1.34      6.92 o
  -8   2   3        0.01        7.99      6.06 o
  -7   2   3        5.33        3.48      5.48 o
  -6   2   3        6.87       11.71      3.79 o
  -5   2   3        2.41        1.42      2.68 o
  -4   2   3       39.48       37.13      3.27 o
  -3   2   3       18.45       20.51      2.09 o
  -2   2   3       46.14       52.71      2.79 o
  -1   2   3      124.61      118.99      3.86 o
   0   2   3        0.18        1.58      0.81 o
   1   2   3      324.97      273.81      7.43 o
   2   2   3      718.12      688.23     18.84 o
   3   2   3      124.38      100.60      7.70 o
   4   2   3       59.36       49.87      3.79 o
   5   2   3       60.72       66.86      4.96 o
   6   2   3       46.65       56.10      6.46 o
   7   2   3        1.32        5.08      4.87 o
   8   2   3       74.53      100.51     23.71 o
   9   2   3       43.54       34.85     12.17 o
  -9   3   3        0.37       -5.74      5.74 o
  -8   3   3        4.41        7.36      8.61 o
  -7   3   3       16.44       20.49      7.40 o
  -6   3   3       81.21       75.93      7.01 o
  -5   3   3        2.29        5.97      3.24 o
  -4   3   3        5.93        6.21      2.40 o
  -3   3   3       25.61       21.93      2.31 o
  -2   3   3      149.01      153.76      6.94 o
  -1   3   3      648.40      626.30     17.58 o
   0   3   3     5513.83     5235.11    147.40 o
   1   3   3        5.10        7.14      1.48 o
   2   3   3      837.46      880.53     27.25 o
   3   3   3       19.82       13.47      2.48 o
   4   3   3      105.72      173.75      8.53 o
   5   3   3        7.69        8.52      2.72 o
   6   3   3      204.08      223.94     14.53 o
   7   3   3       21.22       14.45      5.39 o
   8   3   3       14.30       20.61      9.95 o
   9   3   3        1.12       -1.50     11.39 o
  -9   4   3        4.13        3.80      7.56 o
  -8   4   3        8.90       13.58      6.98 o
  -7   4   3       15.01       15.70      7.58 o
  -6   4   3       35.02       34.88      5.80 o
  -5   4   3       26.95       19.88      3.77 o
  -4   4   3       35.47       58.79      4.60 o
  -3   4   3      400.10      389.74     11.77 o
  -2   4   3      325.10      323.36      9.94 o
  -1   4   3      203.20      215.63      6.90 o
   0   4   3       48.17       48.25      3.37 o
   1   4   3      291.22      244.32      8.90 o
   2   4   3       45.88       33.86      3.29 o
   3   4   3        8.77       15.91      2.80 o
   4   4   3       36.64       29.78      3.62 o
   5   4   3      333.30      367.56     14.09 o
   6   4   3      179.76      159.86     12.63 o
   7   4   3      268.40      284.03     20.57 o
   8   4   3       42.74       60.85     18.88 o
   9   4   3        1.79       -1.80     11.99 o
  -9   5   3        2.51       -4.77      7.10 o
  -8   5   3       19.28       19.13      7.62 o
  -7   5   3        3.44        2.63      5.03 o
  -6   5   3       81.39       96.77     10.37 o
  -5   5   3       50.08       68.67      7.07 o
  -4   5   3      188.86      217.42      9.29 o
  -3   5   3      241.19      273.98     12.69 o
  -2   5   3      825.28      831.28     22.38 o
  -1   5   3      372.49      278.90     11.72 o
   0   5   3      342.27      317.80     11.70 o
   1   5   3      628.54      615.69     19.20 o
   2   5   3      160.24      261.17      9.55 o
   3   5   3       94.94       85.05      5.53 o
   4   5   3       38.53       38.88      5.59 o
   5   5   3       49.84       51.00      4.96 o
   6   5   3      147.84      109.59     13.94 o
   7   5   3        7.42       10.30      9.30 o
   8   5   3        1.80       -8.69      8.69 o
   9   5   3        0.38        9.59     13.49 o
  -9   6   3        1.17       -0.08      6.92 o
  -8   6   3        9.22       17.78      7.66 o
  -7   6   3       22.26       16.84      6.41 o
  -6   6   3        7.37        4.43      4.48 o
  -5   6   3      219.71      236.68     11.34 o
  -4   6   3       11.08       15.40      3.15 o
  -3   6   3       90.61       94.82      6.14 o
  -2   6   3      199.73      193.88      8.52 o
  -1   6   3      189.55      190.49      9.95 o
   0   6   3        9.89        5.18      2.19 o
   1   6   3     1842.54     1887.18     54.89 o
   2   6   3       12.17       10.15      2.39 o
   3   6   3       60.42       97.83      8.48 o
   4   6   3      167.21      107.82      7.43 o
   5   6   3      133.85      162.02      9.04 o
   6   6   3      107.08      106.92     11.76 o
   7   6   3       38.83       26.82     12.89 o
   8   6   3        0.33        3.30     11.09 o
   9   6   3       22.93       32.37     16.49 o
  -9   7   3       15.09       22.31     11.90 o
  -8   7   3        0.00       -6.12      6.12 o
  -7   7   3        3.22       11.65      6.36 o
  -6   7   3       38.80       38.61      6.75 o
  -5   7   3        8.01        4.87      3.41 o
  -4   7   3       21.52       21.39      3.50 o
  -3   7   3      430.36      528.28     18.63 o
  -2   7   3     2030.66     2068.39     56.12 o
  -1   7   3      483.37      432.09     14.53 o
   0   7   3      861.18      794.64     28.83 o
   1   7   3     1637.43     1651.05     52.08 o
   2   7   3       34.87       48.62      4.83 o
   3   7   3      204.87      250.73     11.81 o
   4   7   3      196.06      187.74     11.40 o
   5   7   3      302.72      310.79     15.52 o
   6   7   3      445.41      409.24     24.79 o
   7   7   3        5.93       -0.72      7.43 o
   8   7   3        1.76       -0.90     10.79 o
   9   7   3        6.12       -8.69     11.39 o
  -9   8   3        0.74        1.39      9.29 o
  -8   8   3        0.92        2.41      6.65 o
  -7   8   3        0.19       -1.73      6.60 o
  -6   8   3        0.84        0.49      4.90 o
  -5   8   3      306.89      332.13     18.18 o
  -4   8   3        6.48        7.20      3.27 o
  -3   8   3       87.57      133.12      8.48 o
  -2   8   3        0.02        0.79      2.16 o
  -1   8   3      972.60      843.21     26.33 o
   0   8   3      198.31      221.33     18.79 o
   1   8   3      309.82      369.54     13.61 o
   2   8   3      759.60      559.44     21.53 o
   3   8   3      493.32      479.07     16.48 o
   4   8   3       38.43       36.84      4.75 o
   5   8   3       32.99       27.21      7.20 o
   6   8   3      141.72      137.76     18.91 o
   7   8   3        8.03       18.26      9.43 o
   8   8   3        1.72       15.89     12.89 o
  -9   9   3       16.01       -0.27      9.39 o
  -8   9   3        4.17       -2.82      8.44 o
  -7   9   3       13.45        5.64      7.71 o
  -6   9   3        7.62       -3.29      6.27 o
  -5   9   3      365.25      362.42     19.07 o
  -4   9   3      160.17      219.70     13.11 o
  -3   9   3      245.35      264.07     13.15 o
  -2   9   3      894.13      816.70     26.89 o
  -1   9   3       89.90       65.83      5.26 o
   0   9   3       78.38       66.36      5.90 o
   1   9   3      391.02      380.67     18.44 o
   2   9   3      811.34      813.35     26.77 o
   3   9   3     1037.11     1119.15     35.78 o
   4   9   3      257.03      263.23     12.77 o
   5   9   3        0.01        5.59      6.01 o
   6   9   3       12.88       13.83      7.18 o
   7   9   3       11.50       23.80     14.39 o
   8   9   3       14.26        6.29     12.59 o
  -8  10   3        2.54       -6.02      7.37 o
  -7  10   3       27.78       38.22     10.41 o
  -6  10   3        2.67       -4.26      5.65 o
  -5  10   3        3.78        1.21      4.56 o
  -4  10   3       14.17        7.76      4.63 o
  -3  10   3        0.32        4.29      3.24 o
  -2  10   3      385.83      333.87     19.73 o
  -1  10   3      164.63      141.93     12.87 o
   0  10   3      222.34      249.73     18.05 o
   1  10   3       15.20       12.95      3.24 o
   2  10   3      687.69      713.35     24.09 o
   3  10   3      329.30      349.01     16.01 o
   4  10   3      184.07      178.91     13.22 o
   5  10   3       82.01       76.99     11.41 o
   6  10   3      107.06       78.12     12.77 o
   7  10   3       18.89       22.78     12.89 o
   8  10   3        0.91        5.10     12.29 o
  -8  11   3        1.60        4.20      9.42 o
  -7  11   3       16.96       13.82     11.23 o
  -6  11   3       42.44       52.40     21.75 o
  -5  11   3       48.26       68.58     28.10 o
  -4  11   3       22.67       14.45      5.75 o
  -3  11   3      621.47      592.04     23.34 o
  -2  11   3      180.42      188.06     10.66 o
  -1  11   3       72.00       89.21      8.18 o
   0  11   3     1085.13     1101.78     41.81 o
   1  11   3      156.66      183.07     11.38 o
   2  11   3       20.81       26.23      4.92 o
   3  11   3        0.07        3.97      3.76 o
   4  11   3      337.73      380.61     27.06 o
   5  11   3       12.15       23.94      7.94 o
   6  11   3        7.50       24.28      9.36 o
   7  11   3        8.18        5.40     11.69 o
   8  11   3        0.80       -9.59     10.19 o
  -8  12   3        3.28       12.92      9.55 o
  -7  12   3       26.10       22.98      9.36 o
  -6  12   3       31.11       48.08     11.77 o
  -5  12   3        1.30       -0.53      9.34 o
  -4  12   3      404.18      434.83     31.56 o
  -3  12   3       38.21       49.21      7.50 o
  -2  12   3      390.85      400.26     23.74 o
  -1  12   3       22.72       17.18      4.63 o
   0  12   3        0.91        0.22      3.30 o
   1  12   3      196.80      164.96     11.24 o
   2  12   3      187.91      206.66     17.20 o
   3  12   3      272.46      254.99     18.25 o
   4  12   3      407.76      422.30     40.49 o
   5  12   3       41.01       43.62     10.25 o
   6  12   3        9.60       12.86      9.06 o
   7  12   3        0.03        5.40     10.49 o
   8  12   3        5.61       23.98     14.99 o
  -7  13   3        4.93        2.07      8.40 o
  -6  13   3       12.30       10.97     13.18 o
  -5  13   3        8.68       -4.02      6.53 o
  -4  13   3       47.49       56.66     10.58 o
  -3  13   3       11.54       13.92      5.27 o
  -2  13   3       51.62       48.35      9.24 o
  -1  13   3       14.88       13.99      4.85 o
   0  13   3      177.81      205.26     23.70 o
   1  13   3       14.55       12.53      4.49 o
   2  13   3       52.38       59.04      8.73 o
   3  13   3      215.08      205.17     18.47 o
   4  13   3        3.32       -4.45      5.45 o
   5  13   3       39.81       53.78     11.00 o
   6  13   3       14.01       26.33     10.63 o
   7  13   3        3.57        3.00     12.29 o
  -7  14   3        0.42        9.13      8.65 o
  -6  14   3        0.91        8.33     12.66 o
  -5  14   3       80.96       79.93     18.28 o
  -4  14   3      127.97      132.19     16.18 o
  -3  14   3       14.20       25.02      7.12 o
  -2  14   3      104.58      123.69     12.78 o
  -1  14   3        7.19        7.98      5.19 o
   0  14   3       11.01        3.29      4.87 o
   1  14   3      179.16      190.60     15.22 o
   2  14   3        0.84        3.25      5.80 o
   3  14   3       99.99      102.73     13.35 o
   4  14   3       12.18        7.03      7.27 o
   5  14   3      125.48      142.99     17.47 o
   6  14   3        4.04        6.89     11.99 o
   7  14   3        4.22       15.89     13.19 o
  -7  15   3        0.20       -1.99      9.35 o
  -6  15   3       24.65       17.51     10.63 o
  -5  15   3       25.25       10.60      9.74 o
  -4  15   3       68.29       69.49     14.30 o
  -3  15   3      358.25      363.02     27.30 o
  -2  15   3      171.20      161.62     16.66 o
  -1  15   3        2.67        4.21      5.83 o
   0  15   3        7.41       12.94      6.59 o
   1  15   3       39.25       41.80      9.85 o
   2  15   3        0.00       -3.81      5.79 o
   3  15   3       56.58       51.45     10.49 o
   4  15   3       85.56       54.68     11.45 o
   5  15   3       10.52        9.82      9.72 o
   6  15   3        6.95       15.59     14.09 o
   7  15   3        0.02        8.39     13.49 o
  -6  16   3       19.68        9.26     10.51 o
  -5  16   3        5.18        7.02      9.58 o
  -4  16   3       42.37       22.54     11.30 o
  -3  16   3        4.84        3.35      7.64 o
  -2  16   3        4.69        8.36      6.47 o
  -1  16   3        6.41        3.38      6.49 o
   0  16   3       10.25        5.71      7.56 o
   1  16   3       69.95       78.27     14.21 o
   2  16   3        6.78        7.32      6.72 o
   3  16   3       66.71       86.28     13.53 o
   4  16   3       48.31       47.03     12.23 o
   5  16   3        0.06        6.00      9.13 o
   6  16   3        0.60        2.10     12.29 o
  -6  17   3       26.63       10.34      9.96 o
  -5  17   3       49.39       35.25     17.23 o
  -4  17   3        4.66       22.01     10.78 o
  -3  17   3        1.45       15.27      9.60 o
  -2  17   3        1.69        6.62      7.41 o
  -1  17   3        0.94        4.94      7.31 o
   0  17   3        5.51       11.44      6.81 o
   1  17   3        3.79       13.85      8.35 o
   2  17   3      112.99       98.29     14.11 o
   3  17   3       28.65       26.69     10.54 o
   4  17   3        1.79       -5.40     10.94 o
   5  17   3        0.53       44.66     14.39 o
   6  17   3       15.65       -0.90     13.19 o
  -5  18   3       45.30       49.18     15.74 o
  -4  18   3        0.32       -7.73      7.73 o
  -3  18   3        0.17       12.87     12.29 o
  -2  18   3       56.30       69.09     27.43 o
  -1  18   3       35.67       22.44      8.93 o
   0  18   3        2.67        4.52      7.50 o
   1  18   3        0.07        2.39      7.95 o
   2  18   3        2.04        8.83      8.57 o
   3  18   3        0.45       10.27     13.64 o
   4  18   3        0.16        2.61     11.69 o
   5  18   3       42.43       29.37     15.29 o
  -5  19   3        1.36        9.59     16.19 o
  -4  19   3        4.27       22.07     22.03 o
  -3  19   3        7.37       11.78     10.07 o
  -2  19   3       24.08       16.85     10.49 o
  -1  19   3        1.43        7.17      8.78 o
   0  19   3       14.23       14.97      9.39 o
   1  19   3        0.26       -4.38      7.69 o
   2  19   3        0.05        0.52      7.32 o
   3  19   3       19.71       23.68     11.05 o
   4  19   3        1.57        4.50      9.54 o
  -4  20   3        5.24       -0.30     13.49 o
  -3  20   3        8.51        4.73     10.15 o
  -2  20   3        2.70        2.75     18.58 o
  -1  20   3        0.20       -6.53      6.53 o
   0  20   3       29.93       60.24     13.65 o
   1  20   3        6.06       14.66     14.69 o
   2  20   3        9.69       16.59     10.79 o
   3  20   3       30.70       42.44     13.67 o
  -2  21   3       26.28       21.43     10.91 o
  -1  21   3       48.47       53.47     19.78 o
   0  21   3        0.32        1.59      8.50 o
   1  21   3        2.40        9.40      9.21 o
   2  21   3       12.95       21.31     10.70 o
  -8   0   4      196.59      166.05     21.89 o
  -6   0   4       78.75       88.90     10.77 o
  -4   0   4      541.57      623.75     22.64 o
  -2   0   4     2136.05     2107.16     65.07 o
   2   0   4      793.36      800.87     32.55 o
   4   0   4       23.65       39.13      6.40 o
   6   0   4      202.12      197.94     18.48 o
   8   0   4       47.74       68.43     15.98 o
  -9   1   4       20.70        9.48      7.95 o
  -8   1   4      282.23      282.39     26.30 o
  -7   1   4      119.89      133.89     11.28 o
  -6   1   4      310.94      370.52     27.99 o
  -5   1   4       19.03       25.54      5.55 o
  -4   1   4        2.28        0.34      1.80 o
  -3   1   4      663.65      747.28     17.82 o
  -2   1   4     1879.58     1831.00     39.94 o
  -1   1   4      190.64      167.53      4.34 o
   0   1   4       65.08       41.18      3.43 o
   1   1   4      923.24      883.18     28.48 o
   2   1   4     1267.47     1257.30     37.46 o
   3   1   4      231.48      252.26      8.87 o
   4   1   4       56.22       62.48      5.00 o
   5   1   4      125.78      117.51      6.77 o
   6   1   4      500.97      545.67     20.65 o
   7   1   4       51.77       60.30      9.47 o
   8   1   4      127.97      158.05     15.87 o
   9   1   4        9.44       12.45     15.44 o
  -9   2   4       39.16       36.02      9.98 o
  -8   2   4       43.61       43.04      9.47 o
  -7   2   4        0.69       11.43      5.27 o
  -6   2   4        3.65       -1.22      3.32 o
  -5   2   4      187.30      207.11      9.44 o
  -4   2   4        9.73       12.79      2.34 o
  -3   2   4        1.08       -1.32      1.58 o
  -2   2   4      434.19      425.41     11.60 o
  -1   2   4      108.83      105.10      4.19 o
   0   2   4     1021.87      923.49     28.15 o
   1   2   4      294.74      295.04      9.32 o
   2   2   4      226.82      267.36     11.22 o
   3   2   4       26.36       22.48      2.62 o
   4   2   4       37.13       50.50      4.03 o
   5   2   4      528.74      551.97     16.79 o
   6   2   4      451.80      461.99     20.44 o
   7   2   4      434.13      562.17     30.20 o
   8   2   4        0.22       -0.16      6.40 o
   9   2   4        0.00        5.10     12.29 o
  -9   3   4       59.11       70.33     12.02 o
  -8   3   4       21.77       11.17      6.79 o
  -7   3   4      205.30      210.46     21.94 o
  -6   3   4      426.55      388.91     18.02 o
  -5   3   4       40.82       37.15      4.20 o
  -4   3   4       30.57       28.37      3.11 o
  -3   3   4      475.27      447.92     12.64 o
  -2   3   4       76.15       59.55      3.50 o
  -1   3   4        1.50        1.55      1.41 o
   0   3   4      436.79      384.76     12.85 o
   1   3   4      425.15      374.92     12.12 o
   2   3   4       26.00       17.22      2.36 o
   3   3   4     1054.67     1066.94     29.07 o
   4   3   4      294.58      253.86     10.43 o
   5   3   4        1.87       -1.97      2.38 o
   6   3   4       71.53       75.29     13.45 o
   7   3   4        1.32       -1.74      6.96 o
   8   3   4       59.58       59.72     16.30 o
   9   3   4       10.77       -8.09      8.09 o
  -9   4   4        2.40       10.56      7.78 o
  -8   4   4      109.37       93.92     11.95 o
  -7   4   4       41.24       36.69      7.47 o
  -6   4   4      502.20      462.12     20.52 o
  -5   4   4       20.76       21.75      3.65 o
  -4   4   4       28.41       28.30      3.10 o
  -3   4   4      398.16      368.27     11.03 o
  -2   4   4      642.68      724.24     18.50 o
  -1   4   4     1593.66     1392.44     36.88 o
   0   4   4     1336.36     1214.38     32.45 o
   1   4   4       70.25       94.74      4.44 o
   2   4   4      593.83      807.30     23.26 o
   3   4   4     1831.25     1955.25     54.27 o
   4   4   4        5.75        1.75      2.04 o
   5   4   4       94.13      102.91      7.83 o
   6   4   4       69.91       84.40      9.31 o
   7   4   4       24.13       15.59      9.87 o
   8   4   4        8.86        6.30     10.85 o
   9   4   4       32.41       28.47     15.89 o
  -9   5   4       80.60       82.31     14.23 o
  -8   5   4       16.35       11.98      7.23 o
  -7   5   4       33.69       26.67      8.52 o
  -6   5   4        6.39        5.32      4.64 o
  -5   5   4       50.81       54.99      5.03 o
  -4   5   4        8.38        6.41      2.38 o
  -3   5   4      542.26      497.05     14.16 o
  -2   5   4      562.78      514.48     15.88 o
  -1   5   4      401.54      481.40     16.65 o
   0   5   4       30.90       24.78      2.47 o
   1   5   4      100.35      115.65      5.89 o
   2   5   4      718.83      676.23     21.25 o
   3   5   4       11.23        1.89      1.87 o
   4   5   4       27.51       32.49      5.32 o
   5   5   4      541.42      588.23     21.08 o
   6   5   4      192.63      216.22     18.86 o
   7   5   4        3.78       -3.42      8.24 o
   8   5   4       19.23       21.58     13.19 o
   9   5   4       80.98       82.13     22.48 o
  -9   6   4       21.29       28.46     10.21 o
  -8   6   4        4.26       10.98      6.67 o
  -7   6   4        0.72        0.66      5.45 o
  -6   6   4      323.92      318.10     17.30 o
  -5   6   4        1.21        2.17      2.98 o
  -4   6   4      297.74      284.84     11.18 o
  -3   6   4      122.10      125.10      6.27 o
  -2   6   4      351.60      394.51     13.70 o
  -1   6   4      463.70      422.59     13.97 o
   0   6   4      693.12      718.12     23.64 o
   1   6   4     1168.90     1044.61     37.87 o
   2   6   4      873.91      898.87     28.27 o
   3   6   4       49.72       45.89      6.50 o
   4   6   4       29.52       42.08      4.53 o
   5   6   4      549.34      648.07     25.46 o
   6   6   4        0.00       -5.00      5.00 o
   7   6   4       13.29       25.24     11.14 o
   8   6   4        4.15        4.50     11.09 o
   9   6   4        6.08       11.39     14.39 o
  -9   7   4       32.98       48.65     11.23 o
  -8   7   4        1.79        2.96      6.21 o
  -7   7   4        3.64       -2.24      5.25 o
  -6   7   4      685.84      664.61     27.46 o
  -5   7   4      391.31      397.04     16.81 o
  -4   7   4      113.16      100.08      6.23 o
  -3   7   4      579.03      592.07     17.52 o
  -2   7   4       42.98       19.65      4.04 o
  -1   7   4        6.13        5.11      2.19 o
   0   7   4       29.89       21.30      3.18 o
   1   7   4      227.83      245.67     10.04 o
   2   7   4      554.14      730.40     23.58 o
   3   7   4       24.43       38.33      4.10 o
   4   7   4      269.20      324.47     22.68 o
   5   7   4      138.44      151.82     17.52 o
   6   7   4        0.23       -3.79      5.45 o
   7   7   4       10.30        9.47      9.47 o
   8   7   4        0.86        3.90     11.09 o
   9   7   4       28.37       48.86     18.58 o
  -9   8   4       31.24       54.76     12.25 o
  -8   8   4        2.98        1.03      7.33 o
  -7   8   4       46.45       27.26      8.95 o
  -6   8   4       89.29       74.56      8.81 o
  -5   8   4      397.51      388.45     24.87 o
  -4   8   4       55.33       53.31      4.83 o
  -3   8   4       84.69       82.96      8.53 o
  -2   8   4       84.48      101.54      6.22 o
  -1   8   4      277.27      265.82     11.89 o
   0   8   4      228.63      212.54     11.18 o
   1   8   4      763.55      902.06     32.38 o
   2   8   4        0.29        0.07      2.26 o
   3   8   4        4.79        6.05      2.73 o
   4   8   4       89.44       72.51      6.87 o
   5   8   4      226.55      283.49     47.77 o
   6   8   4        0.06        2.66      6.64 o
   7   8   4        0.19       -1.67      7.92 o
   8   8   4       10.09        7.49     13.19 o
  -8   9   4        1.47       -2.42      7.55 o
  -7   9   4       24.19       16.19      7.25 o
  -6   9   4       50.56       52.28      8.01 o
  -5   9   4       90.73       77.36     10.76 o
  -4   9   4     1334.07     1315.21     39.63 o
  -3   9   4       20.94       11.35      3.39 o
  -2   9   4        7.42       12.41      3.06 o
  -1   9   4       60.67       47.53      5.12 o
   0   9   4       87.93       94.29      8.32 o
   1   9   4        1.58       -2.01      2.01 o
   2   9   4       27.42       42.02      5.08 o
   3   9   4        0.60        5.26      2.71 o
   4   9   4       29.07       29.78      4.95 o
   5   9   4       38.54       48.46      9.26 o
   6   9   4      100.32       80.99     12.21 o
   7   9   4       39.87       50.80     14.29 o
   8   9   4        5.42       11.69     13.19 o
  -8  10   4        2.38       11.32      8.94 o
  -7  10   4        6.46       10.16      8.36 o
  -6  10   4        8.63        7.41      6.82 o
  -5  10   4      246.91      276.84     21.69 o
  -4  10   4      168.49      173.23     14.61 o
  -3  10   4      631.34      640.19     22.76 o
  -2  10   4       18.15       25.91      3.86 o
  -1  10   4      312.21      269.29     18.21 o
   0  10   4      288.61      352.48     15.87 o
   1  10   4        9.27       12.20      3.37 o
   2  10   4       46.57       49.01      5.22 o
   3  10   4      239.39      238.04     12.78 o
   4  10   4        1.64        3.32      4.86 o
   5  10   4        0.21        7.09      6.66 o
   6  10   4        0.03       -2.31     12.10 o
   7  10   4       11.15       10.47     10.75 o
   8  10   4        0.06        2.70     12.59 o
  -8  11   4        3.33       17.87     10.25 o
  -7  11   4       53.53       48.79     11.66 o
  -6  11   4        3.05       -4.23      8.27 o
  -5  11   4      334.88      336.65     22.86 o
  -4  11   4       36.56       39.60      7.45 o
  -3  11   4      249.71      264.00     13.59 o
  -2  11   4      163.13      168.02     11.60 o
  -1  11   4       40.95       28.25      4.20 o
   0  11   4       61.89       71.21      6.73 o
   1  11   4      370.02      433.69     17.06 o
   2  11   4      662.04      723.38     24.80 o
   3  11   4      827.92      949.38     37.89 o
   4  11   4       56.29       45.84     13.70 o
   5  11   4       18.99       18.03     10.11 o
   6  11   4       52.56       47.75     12.94 o
   7  11   4       35.12       77.63     20.08 o
   8  11   4        1.97       29.97     14.69 o
  -8  12   4       17.92       24.24     11.14 o
  -7  12   4       25.90       27.38     10.42 o
  -6  12   4        1.44       -3.38      5.89 o
  -5  12   4        8.74        5.79      9.89 o
  -4  12   4       30.53       39.76      8.59 o
  -3  12   4      238.19      220.08     18.17 o
  -2  12   4        3.99        5.29      3.34 o
  -1  12   4      501.67      513.25     20.36 o
   0  12   4       92.61       74.55      7.63 o
   1  12   4      418.88      400.78     17.23 o
   2  12   4       44.77       60.90     10.21 o
   3  12   4       42.66       33.61      8.16 o
   4  12   4       79.65       76.71     11.79 o
   5  12   4       77.38       54.79     15.46 o
   6  12   4        7.85       -1.62     21.13 o
   7  12   4        6.72        8.09     11.99 o
  -7  13   4       58.16       51.50     12.32 o
  -6  13   4        9.43       13.02      7.99 o
  -5  13   4        0.48       -0.73     10.34 o
  -4  13   4       81.63       65.76     16.36 o
  -3  13   4      721.20      708.73     34.29 o
  -2  13   4       37.45       20.31      5.62 o
  -1  13   4        6.07        6.10      3.81 o
   0  13   4       58.77       40.58      6.47 o
   1  13   4       11.52       12.90      4.57 o
   2  13   4       73.92       92.40     12.45 o
   3  13   4       16.52       24.60      7.87 o
   4  13   4       19.07        6.15      6.78 o
   5  13   4        8.33        9.73     11.13 o
   6  13   4        1.90        3.00     10.49 o
   7  13   4       10.81       19.18     12.59 o
  -7  14   4        0.14       -2.04      8.93 o
  -6  14   4        2.37       -2.98      7.62 o
  -5  14   4       16.08       26.70     11.63 o
  -4  14   4      154.36      141.13     16.67 o
  -3  14   4        1.34        7.18      5.71 o
  -2  14   4       28.06       19.39      6.57 o
  -1  14   4      213.57      194.98     16.92 o
   0  14   4        7.22       11.50      6.26 o
   1  14   4       46.63       42.06      9.28 o
   2  14   4      106.42      110.60     13.39 o
   3  14   4       81.32       88.00     15.51 o
   4  14   4       47.95       33.95      9.52 o
   5  14   4       55.24       48.95     18.27 o
   6  14   4        0.01       -4.20      9.89 o
   7  14   4       19.79       12.29     14.69 o
  -7  15   4       10.05        8.42     18.02 o
  -6  15   4       19.13       38.02     14.14 o
  -5  15   4       61.98       72.89     21.58 o
  -4  15   4       11.99       25.47      9.93 o
  -3  15   4        0.01        2.67      6.39 o
  -2  15   4        0.55        4.35      5.41 o
  -1  15   4      337.57      341.90     54.52 o
   0  15   4       20.12       20.56      7.87 o
   1  15   4      182.46      192.73     18.16 o
   2  15   4       19.16       29.05      8.70 o
   3  15   4       43.77       36.76      9.36 o
   4  15   4       41.89       33.95      9.70 o
   5  15   4        5.26        2.70     10.19 o
   6  15   4        0.43        8.09     11.69 o
  -6  16   4        4.66       11.21     13.54 o
  -5  16   4        0.11        0.46      8.92 o
  -4  16   4        2.64        3.79      7.76 o
  -3  16   4      187.13      199.86     20.45 o
  -2  16   4      118.87      124.93     14.77 o
  -1  16   4       59.13       78.71     12.82 o
   0  16   4        3.91        3.44      5.38 o
   1  16   4       10.40       17.12      6.87 o
   2  16   4       34.14       48.60     10.45 o
   3  16   4       23.86       34.97     10.35 o
   4  16   4        5.61        4.76      7.57 o
   5  16   4        0.29       -8.09      8.09 o
   6  16   4        2.89       23.08     14.69 o
  -6  17   4       30.10       11.88     11.21 o
  -5  17   4       46.49       57.90     15.61 o
  -4  17   4       20.45       20.54      9.50 o
  -3  17   4       26.55       12.95     10.79 o
  -2  17   4      256.80      267.54     23.16 o
  -1  17   4      155.10      180.56     18.61 o
   0  17   4       37.18       17.23      9.08 o
   1  17   4       51.54       47.51     10.12 o
   2  17   4       31.45       19.71      9.17 o
   3  17   4       14.97       23.25      9.33 o
   4  17   4       15.98       25.48     13.49 o
   5  17   4       35.42       21.28     14.39 o
  -5  18   4       12.43        7.30     17.98 o
  -4  18   4        1.15        3.67      9.43 o
  -3  18   4        1.52       10.15      8.68 o
  -2  18   4        6.13       15.59      9.11 o
  -1  18   4        0.20        4.58     16.34 o
   0  18   4       28.25       30.01      9.06 o
   1  18   4        5.76       10.72      7.51 o
   2  18   4        0.07        1.72      7.89 o
   3  18   4       60.49       54.38     14.08 o
   4  18   4        0.90        5.10     11.39 o
   5  18   4       51.55       50.95     19.18 o
  -4  19   4       14.57       12.03     23.08 o
  -3  19   4        0.11        3.99     12.89 o
  -2  19   4       21.95       21.35     17.08 o
  -1  19   4        1.41       -2.00      7.32 o
   0  19   4        6.79       19.49     10.15 o
   1  19   4       38.20       58.60     13.61 o
   2  19   4        9.11       14.84      9.08 o
   3  19   4        0.27       -5.10     11.09 o
   4  19   4        0.13        0.00     12.89 o
  -3  20   4       20.45        0.79      8.59 o
  -2  20   4        0.04        6.90     10.19 o
  -1  20   4       10.44       20.08     16.19 o
   0  20   4       89.34       91.99     16.09 o
   1  20   4        3.04       -5.66      8.05 o
   2  20   4        5.73        8.99     12.89 o
   3  20   4        1.62        7.79     13.19 o
  -2  21   4       39.52        9.80     10.70 o
  -1  21   4       14.14       36.11     12.44 o
   0  21   4        0.23       -0.33      8.79 o
   1  21   4        3.16       -5.18      8.13 o
   2  21   4        0.73       -3.30     11.69 o
  -9   0   5        3.38        1.80     10.07 o
  -7   0   5       15.09       21.05      8.63 o
  -5   0   5       17.33       12.63      4.84 o
  -3   0   5      868.96      821.82     30.91 o
  -1   0   5       10.29        6.75      2.27 o
   1   0   5     1102.71     1097.31     89.02 o
   3   0   5      943.07      956.82     45.56 o
   5   0   5      202.16      199.96     20.71 o
   7   0   5      116.11      145.99     19.87 o
   9   0   5       18.67       16.78     14.39 o
  -9   1   5       72.67       94.69     13.57 o
  -8   1   5       16.23       10.51      6.77 o
  -7   1   5     1295.35     1244.21     43.44 o
  -6   1   5       19.44       15.60      4.54 o
  -5   1   5      456.62      470.24     14.14 o
  -4   1   5       25.37       27.79      2.96 o
  -3   1   5     2474.84     2517.22     60.22 o
  -2   1   5      320.83      290.52      7.91 o
  -1   1   5       39.52       46.27      2.17 o
   0   1   5      828.85      746.03     60.85 o
   1   1   5      784.26      802.22     28.33 o
   2   1   5      992.43     1016.77     41.08 o
   3   1   5     1457.73     1632.47     48.00 o
   4   1   5     1209.29     1244.59     51.47 o
   5   1   5      430.18      413.11     21.95 o
   6   1   5      585.20      654.32     25.05 o
   7   1   5      137.11      146.19     14.02 o
   8   1   5       21.48        3.85      8.34 o
   9   1   5        1.17        8.09     12.59 o
  -9   2   5       26.91       37.50     15.54 o
  -8   2   5       11.16        7.76      7.06 o
  -7   2   5        9.66       11.63      5.61 o
  -6   2   5      141.45      141.15     21.07 o
  -5   2   5       29.89       36.39      3.95 o
  -4   2   5        9.26        4.17      2.00 o
  -3   2   5      462.60      498.57     14.00 o
  -2   2   5      297.12      314.44      9.21 o
  -1   2   5     1330.71     1356.30     38.26 o
   0   2   5      545.96      523.66     24.08 o
   1   2   5      119.51      133.63      8.25 o
   2   2   5     1298.84     1505.26     53.41 o
   3   2   5      667.96      685.93     23.80 o
   4   2   5       29.57       42.25      4.64 o
   5   2   5      463.96      546.15     20.05 o
   6   2   5      270.84      340.80     22.06 o
   7   2   5        5.45       13.73      7.72 o
   8   2   5      208.55      256.94     36.27 o
   9   2   5        0.63       -8.69      9.59 o
  -9   3   5       57.31       56.58     11.23 o
  -8   3   5        3.09        1.39      6.32 o
  -7   3   5       50.04       54.82      7.95 o
  -6   3   5      501.47      464.16     21.71 o
  -5   3   5       63.91       68.80      5.06 o
  -4   3   5      186.67      206.54      8.72 o
  -3   3   5      347.50      343.25      9.91 o
  -2   3   5       29.68       22.68      2.22 o
  -1   3   5       11.08        8.76      1.29 o
   0   3   5     1419.69     1413.36     43.28 o
   1   3   5       25.05       13.36      2.05 o
   2   3   5       84.16      103.87      5.32 o
   3   3   5       55.97       36.21      3.45 o
   4   3   5        4.47        4.42      2.69 o
   5   3   5      329.16      369.32     15.72 o
   6   3   5      220.43      203.77     18.04 o
   7   3   5        0.13       -2.77      6.40 o
   8   3   5       61.09       75.04     14.19 o
   9   3   5       42.33       35.67     15.29 o
  -9   4   5       68.55       69.70     12.65 o
  -8   4   5       13.44       25.08      7.86 o
  -7   4   5       14.93       17.33      6.39 o
  -6   4   5       95.65       90.49      8.85 o
  -5   4   5      660.53      672.70     18.68 o
  -4   4   5       42.27       56.04      4.34 o
  -3   4   5     1751.67     1794.69     41.69 o
  -2   4   5       12.27        8.79      1.87 o
  -1   4   5     1876.17     1954.28     50.86 o
   0   4   5      609.17      628.58     22.79 o
   1   4   5      817.94      839.93     27.54 o
   2   4   5       26.38       33.12      3.14 o
   3   4   5      237.97      352.04     12.63 o
   4   4   5       93.38       90.14      6.50 o
   5   4   5      144.37      159.72     10.21 o
   6   4   5      184.07      157.30     15.74 o
   7   4   5        1.31       -2.82      9.59 o
   8   4   5        2.49       24.36     14.09 o
   9   4   5       39.43       77.93     21.28 o
  -9   5   5       37.56       17.41     11.24 o
  -8   5   5       33.36       34.05      9.09 o
  -7   5   5        3.22        9.91      6.12 o
  -6   5   5      461.82      471.54     26.30 o
  -5   5   5      427.78      465.37     14.69 o
  -4   5   5      209.15      182.43      7.91 o
  -3   5   5      492.26      510.98     15.22 o
  -2   5   5      175.93      218.37     10.14 o
  -1   5   5       55.98       40.03      3.02 o
   0   5   5      598.30      617.31     18.59 o
   1   5   5       32.61       31.28      2.56 o
   2   5   5     1753.44     1906.89     55.53 o
   3   5   5        8.29       10.14      2.62 o
   4   5   5      233.48      327.65     17.51 o
   5   5   5        0.60       -0.16      3.16 o
   6   5   5       19.38       28.36     10.92 o
   7   5   5       36.39       15.89     15.14 o
   8   5   5        3.64       -6.87      8.61 o
   9   5   5        2.76       -7.49     10.19 o
  -9   6   5        0.01        2.17      8.48 o
  -8   6   5        4.57       -3.89      9.17 o
  -7   6   5       79.97       88.75     18.65 o
  -6   6   5      194.62      201.06     13.33 o
  -5   6   5       39.39       39.32      4.63 o
  -4   6   5       35.70       36.92      3.73 o
  -3   6   5       71.38       95.11      5.77 o
  -2   6   5      379.99      347.33     10.96 o
  -1   6   5     1699.59     1644.32     60.40 o
   0   6   5       20.75       24.60      2.63 o
   1   6   5      153.03      180.11      9.52 o
   2   6   5      537.17      735.69     23.33 o
   3   6   5      143.13      163.28      8.62 o
   4   6   5      301.88      337.31     19.52 o
   5   6   5        1.30        2.39      3.82 o
   6   6   5        6.54       15.28      7.12 o
   7   6   5       75.92       92.25     17.68 o
   8   6   5        0.07      -17.07     17.83 o
   9   6   5       32.93       64.74     21.28 o
  -9   7   5        5.40        6.77     10.00 o
  -8   7   5        9.07       24.08      8.58 o
  -7   7   5      111.49       92.89     11.99 o
  -6   7   5      152.36      149.09     11.57 o
  -5   7   5       15.66       10.35      4.07 o
  -4   7   5       34.16       32.15      3.64 o
  -3   7   5       60.50       68.85      5.24 o
  -2   7   5      944.69      865.77     25.46 o
  -1   7   5      625.94      627.21     21.59 o
   0   7   5      125.04      125.62      6.53 o
   1   7   5      236.78      232.55     10.53 o
   2   7   5       59.34       58.84      5.42 o
   3   7   5      350.99      368.07     14.29 o
   4   7   5      481.17      459.35     17.65 o
   5   7   5       60.29       38.57      7.02 o
   6   7   5      196.32      246.08     31.47 o
   7   7   5       46.93       45.35     30.72 o
   8   7   5       23.85       32.67     16.49 o
  -9   8   5       13.61       17.02     10.24 o
  -8   8   5        0.35        0.12      7.67 o
  -7   8   5       80.97       91.14     11.81 o
  -6   8   5        0.17        7.70      4.85 o
  -5   8   5        5.92        4.54      4.69 o
  -4   8   5      498.92      504.48     15.83 o
  -3   8   5       17.55       12.62      3.20 o
  -2   8   5       40.36       46.94      4.56 o
  -1   8   5      383.75      431.56     14.77 o
   0   8   5        0.80        3.11      2.42 o
   1   8   5      110.17      110.40      7.96 o
   2   8   5      398.68      354.14     21.84 o
   3   8   5      107.39       94.71      7.46 o
   4   8   5        8.11        4.15      3.24 o
   5   8   5      142.12      166.33     15.86 o
   6   8   5       42.21       31.42     10.83 o
   7   8   5       85.12       69.21     15.13 o
   8   8   5        0.30       -9.29      9.29 o
  -8   9   5       39.34       50.42     15.53 o
  -7   9   5       22.48       11.87      7.16 o
  -6   9   5        5.06       -1.42      5.18 o
  -5   9   5       16.86       21.71      6.10 o
  -4   9   5      205.97      206.28     11.10 o
  -3   9   5      109.52      104.88     10.62 o
  -2   9   5        1.18       -1.64      2.08 o
  -1   9   5       89.01      100.68      6.50 o
   0   9   5       65.95       69.61      6.17 o
   1   9   5      777.83      770.07     27.00 o
   2   9   5       16.66       11.81      3.36 o
   3   9   5       27.18       30.71      4.70 o
   4   9   5        0.17        5.14      4.41 o
   5   9   5       32.66       11.71     11.58 o
   6   9   5        0.77       -0.01      7.79 o
   7   9   5        0.43        5.82     11.24 o
   8   9   5        2.01       -3.60     10.19 o
  -8  10   5       70.55      110.30     16.66 o
  -7  10   5        1.02       -3.87      6.67 o
  -6  10   5        0.84       -2.83      6.23 o
  -5  10   5      142.49      167.24     15.86 o
  -4  10   5      808.73      849.90     35.50 o
  -3  10   5        3.43        4.94      2.96 o
  -2  10   5        4.06        6.01      3.27 o
  -1  10   5      367.16      439.45     16.84 o
   0  10   5      167.51      157.90     13.00 o
   1  10   5        0.76       -1.38      2.65 o
   2  10   5      265.71      267.15     14.03 o
   3  10   5       16.77       31.31      4.95 o
   4  10   5      528.47      573.75     28.99 o
   5  10   5       85.74      103.09     13.21 o
   6  10   5        7.81        8.53      8.00 o
   7  10   5       11.64        3.92      9.09 o
   8  10   5      137.24      199.62     32.37 o
  -8  11   5       34.20       44.00     14.47 o
  -7  11   5        3.49        6.69      8.27 o
  -6  11   5       33.10       40.28     15.00 o
  -5  11   5        4.25        0.48      5.04 o
  -4  11   5       59.49       57.66      9.23 o
  -3  11   5       87.63       78.08      7.26 o
  -2  11   5      183.65      206.67     13.03 o
  -1  11   5      179.37      215.46     11.14 o
   0  11   5      160.50      145.73     12.72 o
   1  11   5       56.29       64.63      7.04 o
   2  11   5        3.46        2.29      3.03 o
   3  11   5        0.00        1.57      4.66 o
   4  11   5      155.85      144.47     14.75 o
   5  11   5       12.42        7.22      7.00 o
   6  11   5        3.01       -0.13     10.94 o
   7  11   5        0.43        4.50     11.09 o
   8  11   5       38.08       57.85     19.48 o
  -8  12   5       54.95       72.59     15.39 o
  -7  12   5        9.16       12.33      8.85 o
  -6  12   5       23.57       18.21      9.17 o
  -5  12   5       18.49       19.97      7.12 o
  -4  12   5       20.70       25.71      8.63 o
  -3  12   5      407.87      405.99     24.53 o
  -2  12   5       13.27        9.40      3.35 o
  -1  12   5      159.21      160.15      9.99 o
   0  12   5        1.01        1.17      3.15 o
   1  12   5       35.99       50.95      6.21 o
   2  12   5       83.37       95.43      9.24 o
   3  12   5        7.40       14.13      6.08 o
   4  12   5       99.84       97.34     12.60 o
   5  12   5        0.01       -0.31      7.48 o
   6  12   5       14.30       -5.50      8.61 o
   7  12   5        4.63       17.08     13.49 o
  -7  13   5        7.35       -3.52      7.76 o
  -6  13   5       24.33       25.77      9.79 o
  -5  13   5       22.19       19.11      8.80 o
  -4  13   5        6.07        6.33      6.01 o
  -3  13   5       58.54       68.61      9.78 o
  -2  13   5      164.00      162.11     13.95 o
  -1  13   5      102.50       98.44     11.15 o
   0  13   5       83.61       83.82      9.62 o
   1  13   5      131.79      146.88     16.53 o
   2  13   5       13.93        2.98      8.69 o
   3  13   5      108.60      120.37     18.98 o
   4  13   5        1.72       11.39     12.50 o
   5  13   5       24.67       23.99     10.94 o
   6  13   5       61.61       45.51     20.38 o
   7  13   5        0.10        1.20     10.49 o
  -7  14   5        6.61       14.61      9.92 o
  -6  14   5       11.58       18.07      9.55 o
  -5  14   5       10.39        7.44      8.11 o
  -4  14   5        4.37        6.93      6.63 o
  -3  14   5      136.56      143.12     16.09 o
  -2  14   5       11.84        9.40      5.70 o
  -1  14   5       93.31       90.79     11.88 o
   0  14   5      224.19      210.69     17.81 o
   1  14   5      197.25      211.44     39.67 o
   2  14   5       64.62       74.82     17.07 o
   3  14   5      132.34      143.60     15.72 o
   4  14   5        4.11        3.54      6.89 o
   5  14   5      118.09      103.93     21.88 o
   6  14   5        8.71       17.68     13.49 o
   7  14   5        0.07       -0.30     11.09 o
  -7  15   5       12.49        7.65      9.82 o
  -6  15   5       26.90       38.07     11.29 o
  -5  15   5        5.19        8.13      9.39 o
  -4  15   5       12.38       14.53      8.28 o
  -3  15   5       16.69       18.52      7.50 o
  -2  15   5       47.62       50.42      8.78 o
  -1  15   5      115.25      116.90     13.52 o
   0  15   5        8.79       12.22      5.98 o
   1  15   5      261.22      286.29     45.79 o
   2  15   5       64.62       49.31      9.93 o
   3  15   5        1.73        3.68      6.50 o
   4  15   5       25.89       19.19      9.97 o
   5  15   5        6.93       11.46     15.14 o
   6  15   5       37.29       59.65     18.58 o
  -6  16   5        6.45       13.39     16.70 o
  -5  16   5        1.31       -2.46      8.16 o
  -4  16   5        8.31       -0.68      7.83 o
  -3  16   5        0.63        0.29      6.09 o
  -2  16   5        8.64       10.58      7.96 o
  -1  16   5        0.04       -4.69      4.69 o
   0  16   5        7.25        3.98      6.30 o
   1  16   5       20.07       22.99      8.71 o
   2  16   5       19.69       26.00      8.67 o
   3  16   5        3.10        3.32      7.92 o
   4  16   5       80.37       90.66     31.02 o
   5  16   5        0.34       -7.79      7.79 o
   6  16   5        5.46        8.99     13.49 o
  -6  17   5        7.71        6.17      9.17 o
  -5  17   5       12.43        3.38      9.85 o
  -4  17   5        1.30        9.62     10.34 o
  -3  17   5        0.33       -4.51      7.64 o
  -2  17   5        0.02        0.30      6.82 o
  -1  17   5       72.48       94.57     13.88 o
   0  17   5      154.40      184.70     18.30 o
   1  17   5       23.78       26.20     10.77 o
   2  17   5       26.82       27.45      9.48 o
   3  17   5        0.77       10.03     16.78 o
   4  17   5        2.21        1.20      9.59 o
   5  17   5        5.91        2.40     10.49 o
  -5  18   5        0.05        2.62     16.49 o
  -4  18   5        4.41      -12.74     12.74 o
  -3  18   5       24.61       43.01     19.48 o
  -2  18   5       15.37       14.23      9.11 o
  -1  18   5       65.22       82.52     14.74 o
   0  18   5        0.81       -0.80      6.62 o
   1  18   5        9.68       17.81      8.32 o
   2  18   5       30.51       41.36     23.83 o
   3  18   5       52.14       62.34     18.28 o
   4  18   5        0.64        2.10     11.69 o
   5  18   5        7.74       14.99     13.79 o
  -4  19   5       34.08       21.97     11.73 o
  -3  19   5        0.51        1.04      9.42 o
  -2  19   5       43.74       33.55     11.38 o
  -1  19   5        9.36        7.52      8.78 o
   0  19   5        0.12        4.29      8.28 o
   1  19   5        0.26        9.59     11.69 o
   2  19   5       20.11       31.77     15.59 o
   3  19   5        1.12       -5.69     10.79 o
   4  19   5        1.43       -2.70     11.69 o
  -3  20   5        0.11        3.91     10.94 o
  -2  20   5       46.08       32.01     13.04 o
  -1  20   5        1.86        0.23      9.89 o
   0  20   5        4.58       -0.60     11.09 o
   1  20   5        0.18        5.99     11.09 o
   2  20   5       59.66       43.16     17.68 o
   3  20   5       32.98       30.27     16.78 o
  -2  21   5        2.46        1.20     11.99 o
  -1  21   5       20.09       45.26     17.08 o
   0  21   5        4.54        5.99     13.19 o
   1  21   5       20.17       29.07     14.69 o
  -8   0   6       53.08       52.60     14.62 o
  -6   0   6      901.24      922.03     46.74 o
  -4   0   6     5721.00     5574.58    189.16 o
  -2   0   6      306.21      330.04     11.88 o
   2   0   6     1545.86     1741.34     78.15 o
   4   0   6     2976.91     3209.33    145.50 o
   6   0   6      539.79      666.60     71.34 o
   8   0   6        1.24      -16.78     16.78 o
  -9   1   6        6.11       10.12     10.36 o
  -8   1   6       13.17        9.33      8.18 o
  -7   1   6       55.48       51.51      7.92 o
  -6   1   6      403.08      368.68     18.77 o
  -5   1   6      142.69      174.44     10.81 o
  -4   1   6      185.96      174.26      8.88 o
  -3   1   6       29.85       32.77      2.61 o
  -2   1   6     1112.24     1053.10     24.47 o
  -1   1   6       70.18       63.70      4.34 o
   0   1   6       14.74       19.18      4.80 o
   1   1   6     1280.88     1306.34     52.45 o
   2   1   6      256.40      290.47     13.94 o
   3   1   6        7.11        6.99      2.69 o
   4   1   6      125.81      125.68     10.87 o
   5   1   6       15.50       10.78      3.83 o
   6   1   6        1.87        2.19      6.05 o
   7   1   6       90.19      111.40     14.55 o
   8   1   6        9.59       10.68      9.15 o
  -9   2   6       23.76       22.17     13.00 o
  -8   2   6       53.54       58.16     11.42 o
  -7   2   6       34.17       18.87      6.61 o
  -6   2   6       53.17       47.56      7.48 o
  -5   2   6      233.01      258.86     13.77 o
  -4   2   6       84.86       73.66      5.87 o
  -3   2   6      124.15      144.52      6.08 o
  -2   2   6     5463.62     5831.23    129.12 o
  -1   2   6     6873.54     6712.16    206.30 o
   0   2   6     1825.09     1814.60     80.46 o
   1   2   6     3963.50     3833.31    147.30 o
   2   2   6     3333.26     3724.91    129.49 o
   3   2   6      348.68      289.42     13.78 o
   4   2   6      356.45      385.87     14.53 o
   5   2   6     1548.79     1660.30     54.83 o
   6   2   6       27.46       35.85      8.75 o
   7   2   6      161.21      183.31     43.01 o
   8   2   6      140.28      144.94     34.29 o
   9   2   6        0.10       -2.40     10.79 o
  -9   3   6        0.04      -20.08     20.08 o
  -8   3   6      179.88      166.08     16.24 o
  -7   3   6        0.01       -4.19      4.19 o
  -6   3   6       90.04       97.63      9.62 o
  -5   3   6        9.82        6.19      2.71 o
  -4   3   6      262.74      295.48     11.13 o
  -3   3   6      291.75      285.69      9.11 o
  -2   3   6     1418.34     1604.43     38.24 o
  -1   3   6     1058.88     1058.04     32.17 o
   0   3   6      148.16      180.12     10.34 o
   1   3   6     1913.36     2009.55     77.79 o
   2   3   6      534.16      454.21     17.40 o
   3   3   6       64.91       53.14      4.05 o
   4   3   6      212.42      229.49     10.73 o
   5   3   6        2.64       -3.13      3.13 o
   6   3   6       59.69       52.40      9.83 o
   7   3   6       30.18       21.64      9.60 o
   8   3   6       78.24      114.76     28.18 o
   9   3   6        1.76        4.50     11.39 o
  -9   4   6        9.40       -8.92     11.09 o
  -8   4   6       39.19       44.79     11.55 o
  -7   4   6      126.65      152.51     12.49 o
  -6   4   6      104.59       98.96      9.30 o
  -5   4   6     1043.15      965.78     25.12 o
  -4   4   6      271.76      296.55     12.39 o
  -3   4   6      415.61      418.48     13.84 o
  -2   4   6      381.83      384.04     11.12 o
  -1   4   6        0.01       -1.53      1.53 o
   0   4   6      169.56      171.84      7.52 o
   1   4   6      495.36      609.89     22.14 o
   2   4   6       59.65       54.41      4.73 o
   3   4   6        0.22        0.13      2.10 o
   4   4   6       77.90       81.19      6.47 o
   5   4   6      565.71      638.44     22.30 o
   6   4   6      127.86      134.08     17.41 o
   7   4   6      254.63      280.75     27.42 o
   8   4   6        7.01       10.85      8.68 o
   9   4   6        7.74       36.27     14.99 o
  -9   5   6       35.24       44.17     15.47 o
  -8   5   6       19.79       32.05     10.17 o
  -7   5   6       58.69       64.31      9.05 o
  -6   5   6        0.42       -3.96      3.96 o
  -5   5   6      775.02      810.68     21.75 o
  -4   5   6       31.05       31.67      3.44 o
  -3   5   6      158.80      186.80      7.70 o
  -2   5   6       49.93       74.39      4.04 o
  -1   5   6       40.89       44.29      3.18 o
   0   5   6       63.76       72.57      5.43 o
   1   5   6      501.60      435.47     18.74 o
   2   5   6       48.21       29.77      2.77 o
   3   5   6      519.68      488.22     18.01 o
   4   5   6        0.64       -0.82      2.65 o
   5   5   6       53.40       67.75      8.55 o
   6   5   6       53.91       46.53     16.78 o
   7   5   6       22.30       14.90      9.14 o
   8   5   6      124.67      130.11     19.61 o
  -9   6   6        6.88        2.70     12.08 o
  -8   6   6        0.07       -7.33      7.33 o
  -7   6   6       72.05       88.60     10.50 o
  -6   6   6      275.11      286.56     16.61 o
  -5   6   6      955.83      882.54     26.82 o
  -4   6   6        5.93        3.82      2.23 o
  -3   6   6       56.24       83.75      4.81 o
  -2   6   6      438.98      436.32     12.32 o
  -1   6   6      630.86      635.84     19.57 o
   0   6   6     1108.60     1064.58     30.71 o
   1   6   6      330.68      406.82     13.77 o
   2   6   6      129.01      137.82      7.20 o
   3   6   6       27.15       28.84      3.97 o
   4   6   6      402.90      406.23     17.22 o
   5   6   6      408.06      421.80     23.19 o
   6   6   6      175.83      153.74     34.77 o
   7   6   6        3.59        3.66     12.44 o
   8   6   6       50.22       41.83     23.83 o
  -9   7   6       27.85       27.28     15.43 o
  -8   7   6        2.28       -2.16      8.75 o
  -7   7   6       18.08        9.20      8.78 o
  -6   7   6       96.46      111.96     10.24 o
  -5   7   6        4.66        7.12      4.25 o
  -4   7   6      114.63      108.26      7.00 o
  -3   7   6       50.04       48.32      4.73 o
  -2   7   6      681.85      589.27     18.17 o
  -1   7   6      624.32      676.15     21.10 o
   0   7   6       72.82       73.62      4.47 o
   1   7   6      113.64      111.79      5.73 o
   2   7   6      364.09      402.38     16.33 o
   3   7   6       47.37       57.05      5.44 o
   4   7   6       87.27       86.94      7.20 o
   5   7   6       27.85       29.04      6.27 o
   6   7   6        1.15       -0.38      8.09 o
   7   7   6        0.57       -1.80      8.19 o
   8   7   6       37.23       35.31     12.89 o
  -8   8   6        2.20       -6.51      7.48 o
  -7   8   6      129.69      143.59     17.34 o
  -6   8   6       11.23        3.75      5.00 o
  -5   8   6      124.40      117.26      9.82 o
  -4   8   6      787.83      781.93     27.69 o
  -3   8   6      828.61      839.00     27.26 o
  -2   8   6      125.54      134.42      7.17 o
  -1   8   6      494.77      456.76     15.52 o
   0   8   6       64.85       54.19      4.95 o
   1   8   6       19.74       21.45      3.84 o
   2   8   6       21.43       25.70      3.75 o
   3   8   6      369.25      377.48     20.64 o
   4   8   6      932.16     1048.88     36.43 o
   5   8   6      222.87      214.84     18.05 o
   6   8   6       11.70        9.22      7.80 o
   7   8   6      103.89       86.34     27.28 o
   8   8   6       53.64       46.76     16.49 o
  -8   9   6       58.46       68.88     13.97 o
  -7   9   6       59.24       53.26     11.58 o
  -6   9   6       65.26       62.81     11.64 o
  -5   9   6        4.50        1.40      4.26 o
  -4   9   6        0.86        2.00      3.43 o
  -3   9   6      108.30      103.18      7.37 o
  -2   9   6       50.86       43.61      6.74 o
  -1   9   6      457.21      447.83     17.08 o
   0   9   6        3.90        3.28      2.12 o
   1   9   6      544.27      554.75     20.46 o
   2   9   6        0.04       -1.91      2.50 o
   3   9   6        0.92       -2.94      2.94 o
   4   9   6       34.71       41.72     10.15 o
   5   9   6       21.46        8.02      7.36 o
   6   9   6       38.74       35.75     34.62 o
   7   9   6        2.03        1.78      8.76 o
   8   9   6        9.79       -8.69      8.69 o
  -8  10   6      104.95      110.02     17.04 o
  -7  10   6       30.92       22.29     12.83 o
  -6  10   6        3.46       -2.68      5.87 o
  -5  10   6       12.74       12.17      5.55 o
  -4  10   6      260.24      257.63     16.44 o
  -3  10   6       20.37       22.80      3.98 o
  -2  10   6      320.05      330.72     14.27 o
  -1  10   6      447.69      398.33     16.33 o
   0  10   6      811.61      883.62     30.35 o
   1  10   6      322.16      280.63     14.85 o
   2  10   6      155.49      158.18      9.83 o
   3  10   6      476.14      536.88     22.76 o
   4  10   6       86.07       94.68     11.37 o
   5  10   6       31.64       45.27     10.92 o
   6  10   6        0.03       -3.96      9.44 o
   7  10   6       25.77       37.52     11.02 o
  -8  11   6        1.17       18.18     12.97 o
  -7  11   6       25.79       35.28     14.93 o
  -6  11   6       77.18       48.47      9.51 o
  -5  11   6      168.93      164.17     13.61 o
  -4  11   6       99.32      116.83     12.08 o
  -3  11   6      806.48      732.64     34.15 o
  -2  11   6      307.20      308.76     13.79 o
  -1  11   6      164.68      154.54      9.01 o
   0  11   6        1.49        4.58      2.71 o
   1  11   6      680.27      676.41     27.60 o
   2  11   6      105.23       93.50     13.04 o
   3  11   6      582.13      573.78     31.02 o
   4  11   6       24.02       33.01      7.78 o
   5  11   6       53.06       56.17     11.70 o
   6  11   6        8.53       11.01     18.13 o
   7  11   6       31.26       16.40     22.63 o
  -7  12   6       37.48       53.20     12.25 o
  -6  12   6        9.34       19.19      9.00 o
  -5  12   6        9.01        7.35      6.97 o
  -4  12   6       10.74       11.65      6.00 o
  -3  12   6       37.34       39.55      7.86 o
  -2  12   6       50.50       67.76      7.52 o
  -1  12   6       69.21       57.82      6.67 o
   0  12   6      372.88      350.15     15.74 o
   1  12   6       57.78       72.77      7.92 o
   2  12   6        3.48        3.49      5.77 o
   3  12   6       44.09       42.63      8.61 o
   4  12   6       38.51       55.13     11.52 o
   5  12   6       53.98       40.30     11.30 o
   6  12   6        0.01       -3.64      7.22 o
   7  12   6       82.41       92.92     20.68 o
  -7  13   6        6.32       -4.52     10.95 o
  -6  13   6        0.31        5.07      7.50 o
  -5  13   6        1.95       -3.64      5.40 o
  -4  13   6        4.52        0.84      5.52 o
  -3  13   6        0.10       -4.53      4.53 o
  -2  13   6      923.37      989.76     43.95 o
  -1  13   6        3.62       33.13     10.11 o
   0  13   6        3.80       10.25      6.27 o
   1  13   6      177.38      183.43     27.13 o
   2  13   6      694.09      733.43     38.60 o
   3  13   6        5.37       10.10      6.11 o
   4  13   6        0.96        3.53      7.19 o
   5  13   6       15.46        9.07      7.96 o
   6  13   6        2.90       11.79      9.70 o
   7  13   6        5.18       22.48     13.49 o
  -7  14   6       54.55       79.60     19.32 o
  -6  14   6        8.02       12.83      8.35 o
  -5  14   6        7.74       15.58      8.38 o
  -4  14   6       33.35       26.11      8.38 o
  -3  14   6       89.87      108.05     12.36 o
  -2  14   6        3.37        0.69      5.16 o
  -1  14   6       51.92       51.04      9.10 o
   0  14   6      114.39      106.57     12.66 o
   1  14   6       84.19       89.21     12.00 o
   2  14   6       25.32       24.66      7.69 o
   3  14   6        3.30        1.43      6.55 o
   4  14   6       50.21       47.11     26.98 o
   5  14   6        0.52       -1.28     11.24 o
   6  14   6       12.51       38.06     11.89 o
  -6  15   6        0.07       12.55      8.49 o
  -5  15   6        0.24       -4.89      8.09 o
  -4  15   6        9.61       -0.91      6.81 o
  -3  15   6        1.48       15.42     12.25 o
  -2  15   6      175.58      161.86     15.03 o
  -1  15   6       71.75       70.23     10.67 o
   0  15   6        3.40       -0.68      6.48 o
   1  15   6      143.62      157.48     22.00 o
   2  15   6      270.64      298.70     29.63 o
   3  15   6        7.28        8.38      7.69 o
   4  15   6       51.41       55.76     16.04 o
   5  15   6       18.39       24.70     10.58 o
   6  15   6       11.97        0.60     11.09 o
  -6  16   6        1.69       -9.45      9.54 o
  -5  16   6        1.19       -6.83      6.83 o
  -4  16   6        3.59       21.83     10.03 o
  -3  16   6       24.15       22.53      8.88 o
  -2  16   6        7.60       13.00      7.73 o
  -1  16   6        0.14       -1.04      5.29 o
   0  16   6       69.13       43.82      9.53 o
   1  16   6       35.09       18.04      7.97 o
   2  16   6       72.53       79.83     20.68 o
   3  16   6        0.41       -3.71      9.29 o
   4  16   6       13.43       31.03     24.88 o
   5  16   6       10.28       10.49     11.09 o
  -5  17   6       22.18       13.49     15.29 o
  -4  17   6       31.40       29.71     11.23 o
  -3  17   6       13.17       11.82      7.89 o
  -2  17   6        0.33        8.51      7.05 o
  -1  17   6      209.38      261.57     25.03 o
   0  17   6        9.56        8.59      7.24 o
   1  17   6       62.18       46.25     12.60 o
   2  17   6       14.36       17.79     12.89 o
   3  17   6        7.38       10.75      9.25 o
   4  17   6        2.95        3.79      9.32 o
   5  17   6        4.51       12.89     12.29 o
  -5  18   6        0.39        6.29     12.59 o
  -4  18   6       19.95        1.80     12.59 o
  -3  18   6       22.94       31.77     15.29 o
  -2  18   6        4.80       -3.45      7.51 o
  -1  18   6        0.66       -7.29      7.29 o
   0  18   6        8.71       15.89     10.35 o
   1  18   6        0.23        8.08      8.97 o
   2  18   6       28.78       41.04     12.52 o
   3  18   6        2.45        9.28     11.99 o
   4  18   6        7.46        7.19     11.69 o
  -4  19   6       20.76       25.78     16.49 o
  -3  19   6        1.75       35.97     16.78 o
  -2  19   6        8.75        7.49     11.39 o
  -1  19   6       75.69       83.92     20.08 o
   0  19   6        7.40       -1.47      8.46 o
   1  19   6      180.49      244.58     34.17 o
   2  19   6        0.28       -5.99     10.19 o
   3  19   6        1.83        6.89     11.09 o
  -3  20   6        5.28        6.29     12.29 o
  -2  20   6       28.43       13.49     13.19 o
  -1  20   6       45.71       59.95     18.28 o
   0  20   6      108.38      183.13     31.17 o
   1  20   6        1.15       -2.70      9.89 o
   2  20   6        9.79       52.75     17.38 o
  -1  21   6       21.11        3.60     13.49 o
   0  21   6        2.68      -10.19     11.09 o
   1  21   6       34.48       17.08     14.39 o
  -9   0   7       25.78       29.07     19.18 o
  -7   0   7      114.81       82.07     15.56 o
  -5   0   7      379.65      373.60     24.02 o
  -3   0   7       24.20       39.54      4.31 o
  -1   0   7     1765.49     2000.00    114.55 o
   1   0   7     2807.37     3194.22    255.07 o
   3   0   7      124.07      181.93     21.90 o
   5   0   7      853.49      918.38     48.09 o
   7   0   7       84.80      134.88     31.47 o
  -9   1   7       10.67        8.73     11.59 o
  -8   1   7       27.56        8.86     21.13 o
  -7   1   7       21.64       23.35      6.10 o
  -6   1   7      247.97      252.49     14.69 o
  -5   1   7     1552.87     1545.38     44.62 o
  -4   1   7       25.97       21.19      2.94 o
  -3   1   7      106.31      109.95      5.11 o
  -2   1   7     1792.58     1864.46     43.60 o
  -1   1   7       52.82       54.64      4.30 o
   0   1   7      148.67      134.28     13.49 o
   1   1   7       11.39       17.84      2.55 o
   2   1   7      730.42      783.91     33.42 o
   3   1   7       12.34       10.47      2.92 o
   4   1   7      105.58      123.29      8.55 o
   5   1   7      888.34      943.20     34.29 o
   6   1   7      123.15      168.71     24.37 o
   7   1   7       19.42       33.65     14.28 o
   8   1   7       13.14        6.34     14.06 o
  -9   2   7        0.29       11.08     11.44 o
  -8   2   7      223.30      216.42     42.86 o
  -7   2   7        0.24        0.30      4.72 o
  -6   2   7      418.43      445.29     21.42 o
  -5   2   7        0.07       -0.93      2.43 o
  -4   2   7      261.75      285.73     10.02 o
  -3   2   7     1424.65     1452.66     35.30 o
  -2   2   7      354.90      378.19     10.04 o
  -1   2   7       21.75       18.62      3.81 o
   0   2   7        0.01        1.74      2.04 o
   1   2   7        4.84        8.96      2.23 o
   2   2   7       33.18       21.63      3.25 o
   3   2   7       84.96       77.94      6.48 o
   4   2   7      409.04      442.17     17.85 o
   5   2   7        0.56       -2.89      4.37 o
   6   2   7      258.22      356.68     50.95 o
   7   2   7       88.16       74.45     55.90 o
   8   2   7       32.07       46.56     17.01 o
  -9   3   7       13.20       14.88     11.73 o
  -8   3   7        2.63       -0.52     10.28 o
  -7   3   7       21.72       23.82      6.30 o
  -6   3   7      190.05      187.61     18.48 o
  -5   3   7        0.44       -2.22      2.51 o
  -4   3   7       36.40       27.85      3.15 o
  -3   3   7     1699.03     1807.32     42.01 o
  -2   3   7     2645.70     2788.70     72.46 o
  -1   3   7      149.59      139.30      8.47 o
   0   3   7     1147.64     1063.55     47.30 o
   1   3   7      298.65      327.95     14.50 o
   2   3   7     1470.18     1683.44     77.40 o
   3   3   7     2600.15     2981.88    117.61 o
   4   3   7       45.57       61.94      6.11 o
   5   3   7       80.32       94.52      8.06 o
   6   3   7      478.72      430.63     58.34 o
   7   3   7       11.74        4.13      7.23 o
   8   3   7        2.44       14.99     20.38 o
  -9   4   7       15.80       40.17     15.44 o
  -8   4   7      159.34      162.47     23.10 o
  -7   4   7      196.89      231.09     16.98 o
  -6   4   7      128.99      131.53     10.65 o
  -5   4   7        8.32        6.81      3.02 o
  -4   4   7        5.61        6.15      2.37 o
  -3   4   7        4.18        0.46      1.76 o
  -2   4   7      452.55      426.04     13.16 o
  -1   4   7      476.57      495.89     16.73 o
   0   4   7        2.85        4.36      2.79 o
   1   4   7      479.75      650.41     27.32 o
   2   4   7      136.53      155.32      8.08 o
   3   4   7      121.84      114.32      7.82 o
   4   4   7      415.83      452.34     21.72 o
   5   4   7       28.63       43.14      6.89 o
   6   4   7        1.23        1.83      7.19 o
   7   4   7      134.99      161.75     19.61 o
   8   4   7       14.57       15.89      9.38 o
  -9   5   7        0.82        7.11     11.67 o
  -8   5   7       76.69      107.97     19.71 o
  -7   5   7      171.40      194.11     15.96 o
  -6   5   7      182.05      174.52     12.44 o
  -5   5   7        4.34        4.88      3.54 o
  -4   5   7      122.31      124.17      6.68 o
  -3   5   7       23.29       25.78      2.83 o
  -2   5   7        0.14        0.29      1.47 o
  -1   5   7      807.95      837.50     26.78 o
   0   5   7      444.49      497.62     30.22 o
   1   5   7      185.47      260.41     12.36 o
   2   5   7        7.91        3.08      3.59 o
   3   5   7        2.62        0.08      2.73 o
   4   5   7      121.81      128.29      7.75 o
   5   5   7       93.69      113.35     10.39 o
   6   5   7       39.83       30.77      9.20 o
   7   5   7      154.42      166.89     20.29 o
   8   5   7       68.20       42.90     12.25 o
  -9   6   7       36.90       38.59     15.04 o
  -8   6   7        0.00       -1.09      9.01 o
  -7   6   7        7.64        9.98      6.41 o
  -6   6   7       10.88       10.35      5.09 o
  -5   6   7      720.70      688.46     24.47 o
  -4   6   7      497.73      468.46     14.95 o
  -3   6   7       85.45       87.81      4.83 o
  -2   6   7       66.79       44.16      3.28 o
  -1   6   7        1.04        0.68      1.10 o
   0   6   7        4.79        6.29      2.83 o
   1   6   7        0.63        0.41      3.19 o
   2   6   7      158.96      124.49      8.43 o
   3   6   7        0.42       -1.89      1.89 o
   4   6   7      471.36      474.40     18.59 o
   5   6   7      233.75      259.84     16.89 o
   6   6   7        7.37       14.82      7.42 o
   7   6   7       21.47       39.30     11.14 o
   8   6   7        8.27        4.67     17.23 o
  -8   7   7        0.89        1.43     16.34 o
  -7   7   7       16.13       15.61      7.72 o
  -6   7   7      256.59      253.34     15.78 o
  -5   7   7       18.10       18.06      5.04 o
  -4   7   7        0.82        2.31      2.43 o
  -3   7   7       82.72       91.62      5.48 o
  -2   7   7        6.32        4.46      1.92 o
  -1   7   7       60.82       49.38      3.76 o
   0   7   7     1980.19     2178.58     83.76 o
   1   7   7      183.61      213.46     13.01 o
   2   7   7       97.39       95.25     10.43 o
   3   7   7      373.78      442.38     17.27 o
   4   7   7       49.01       37.16      4.91 o
   5   7   7       36.13       22.38      9.44 o
   6   7   7       26.15       27.99      9.37 o
   7   7   7       56.10       63.17     13.19 o
   8   7   7        2.00       17.03     12.14 o
  -8   8   7       90.30      133.57     23.68 o
  -7   8   7       21.20       10.18      7.71 o
  -6   8   7        4.79       -3.56      5.25 o
  -5   8   7      515.99      534.50     31.81 o
  -4   8   7        4.65       -1.73      2.75 o
  -3   8   7       29.26       26.72      3.02 o
  -2   8   7      197.92      211.87      9.21 o
  -1   8   7      152.77      154.84      9.07 o
   0   8   7       21.14       23.06      2.79 o
   1   8   7      140.15      161.20      7.35 o
   2   8   7      129.20      100.02     10.42 o
   3   8   7       38.57       40.24      5.85 o
   4   8   7       36.87       29.95      4.91 o
   5   8   7      105.33      127.75     15.29 o
   6   8   7        5.89        1.36     11.54 o
   7   8   7        5.68       13.22      8.54 o
   8   8   7       69.59       91.30     16.42 o
  -8   9   7        5.14        1.37     12.44 o
  -7   9   7       21.47       49.46     20.08 o
  -6   9   7        4.20        2.39      5.80 o
  -5   9   7      186.13      150.44     11.23 o
  -4   9   7      146.00      134.64      9.57 o
  -3   9   7       14.82       16.04      3.38 o
  -2   9   7       72.73       85.63      5.77 o
  -1   9   7        1.46       -0.49      2.37 o
   0   9   7      139.53      140.53      7.66 o
   1   9   7       52.87       52.12      5.46 o
   2   9   7       88.30       70.00      7.61 o
   3   9   7        5.85        2.34      2.98 o
   4   9   7       11.30       25.65      6.20 o
   5   9   7      143.90       97.40     37.47 o
   6   9   7        1.61       -5.35      5.35 o
   7   9   7        4.34        9.95      8.79 o
   8   9   7       16.69        3.60     10.49 o
  -8  10   7      143.57      154.89     24.67 o
  -7  10   7       44.34       46.17     14.62 o
  -6  10   7       93.54       83.64     11.49 o
  -5  10   7        1.00        2.39      4.80 o
  -4  10   7      473.22      449.87     23.53 o
  -3  10   7        4.50        2.56      3.52 o
  -2  10   7      269.43      270.83     23.85 o
  -1  10   7      194.69      200.21     14.74 o
   0  10   7        0.11        1.57      3.07 o
   1  10   7        0.07       -0.87      2.20 o
   2  10   7      514.43      596.04     23.86 o
   3  10   7        0.73        6.18      3.75 o
   4  10   7       54.83       58.13      9.91 o
   5  10   7        0.05        0.60      5.37 o
   6  10   7        0.83       -6.70      6.70 o
   7  10   7       30.81       46.86     17.53 o
  -8  11   7       25.67       37.88     15.79 o
  -7  11   7        6.09       32.54     25.48 o
  -6  11   7        2.10       -5.52      6.06 o
  -5  11   7        7.28        4.19      6.74 o
  -4  11   7        1.53        3.22      4.88 o
  -3  11   7        4.16       11.19      5.28 o
  -2  11   7       43.40       60.00      6.40 o
  -1  11   7       25.91       22.05      3.62 o
   0  11   7      139.24      145.92      8.56 o
   1  11   7      433.80      496.15     18.92 o
   2  11   7       36.70       38.99      5.44 o
   3  11   7       14.02       19.99      6.22 o
   4  11   7        6.44        7.01      5.92 o
   5  11   7        9.49        3.30     16.49 o
   6  11   7        4.80       11.40      7.64 o
   7  11   7        6.66       -2.59      7.32 o
  -7  12   7        9.91       14.54     11.73 o
  -6  12   7       20.32       18.94     11.05 o
  -5  12   7        2.78        2.91      6.46 o
  -4  12   7       90.80       96.72     13.04 o
  -3  12   7        3.42        2.31      4.78 o
  -2  12   7       43.93       39.20      5.85 o
  -1  12   7        2.92        3.09      3.37 o
   0  12   7        0.45        3.50      3.09 o
   1  12   7       15.34       16.29      4.55 o
   2  12   7       23.38       25.56      6.64 o
   3  12   7       86.92       71.39     11.07 o
   4  12   7       12.39       11.70      7.42 o
   5  12   7       22.81       23.61     16.49 o
   6  12   7       29.29       24.37      9.94 o
   7  12   7       42.53       60.31     17.08 o
  -7  13   7        0.24       -9.39      9.39 o
  -6  13   7       12.13       18.51     11.91 o
  -5  13   7       96.49       94.84     12.40 o
  -4  13   7        3.44        6.75      5.49 o
  -3  13   7      136.73      129.77     26.22 o
  -2  13   7       42.09       35.53      7.16 o
  -1  13   7       91.67       92.69      9.25 o
   0  13   7       43.32       36.73      6.14 o
   1  13   7       32.01       42.00      6.39 o
   2  13   7       36.13       48.01      8.66 o
   3  13   7      154.83      137.62     35.52 o
   4  13   7        0.96       -2.43      6.09 o
   5  13   7       36.78       32.83     10.25 o
   6  13   7       26.51       38.55     19.93 o
  -7  14   7        0.32       -0.68     26.98 o
  -6  14   7        0.09       14.00     14.09 o
  -5  14   7       60.34       52.96     13.33 o
  -4  14   7        0.09       -0.17      6.27 o
  -3  14   7      166.24      156.15     14.71 o
  -2  14   7       35.12       23.82      6.80 o
  -1  14   7        7.60        1.05      5.03 o
   0  14   7       16.76       25.65      7.01 o
   1  14   7       19.79       26.25      7.41 o
   2  14   7       61.89       67.73     12.19 o
   3  14   7       12.76       19.89      8.06 o
   4  14   7        0.05       -1.37      6.68 o
   5  14   7        1.90        7.56      7.71 o
   6  14   7        0.21        2.63     16.34 o
  -6  15   7       23.87       43.12     17.68 o
  -5  15   7        5.14       -2.16      8.98 o
  -4  15   7        1.17       14.65      9.56 o
  -3  15   7        2.96        7.71     12.24 o
  -2  15   7      112.84      136.68     13.75 o
  -1  15   7      150.24      163.14     16.30 o
   0  15   7       12.41       11.54      7.67 o
   1  15   7       90.06      122.64     16.50 o
   2  15   7        3.93        9.89      7.42 o
   3  15   7       14.53       19.89      8.82 o
   4  15   7        1.39       -5.71      7.04 o
   5  15   7        3.30       21.70      8.34 o
   6  15   7        3.68       -0.90      9.29 o
  -6  16   7        1.85        1.86     12.89 o
  -5  16   7        0.72        8.90     10.22 o
  -4  16   7       64.60      103.92     39.26 o
  -3  16   7        0.15       14.97     12.59 o
  -2  16   7        0.08       -2.39      7.35 o
  -1  16   7       16.45        7.67     11.69 o
   0  16   7        0.17       -4.00      6.48 o
   1  16   7        9.16        0.78      7.39 o
   2  16   7       16.44       15.84      9.06 o
   3  16   7        7.71        6.35      8.19 o
   4  16   7        3.81       15.40      9.28 o
   5  16   7        5.73        3.13      9.07 o
  -5  17   7       14.58       16.14     12.29 o
  -4  17   7       20.07        0.00     11.39 o
  -3  17   7        5.84       -7.13      8.67 o
  -2  17   7        9.77       23.98     10.19 o
  -1  17   7       14.71        5.64      8.33 o
   0  17   7       70.76       95.17     19.03 o
   1  17   7        0.00       -5.89      5.89 o
   2  17   7        1.17        3.62      9.44 o
   3  17   7        0.97       -6.80      6.80 o
   4  17   7        1.17        4.98      8.74 o
   5  17   7       12.88       24.28     12.29 o
  -4  18   7        1.40       17.68     13.79 o
  -3  18   7       25.28       25.18     14.99 o
  -2  18   7       55.96       75.83     16.41 o
  -1  18   7       12.59        9.92     19.63 o
   0  18   7        9.65       10.17     15.44 o
   1  18   7       86.95       96.29     16.61 o
   2  18   7        2.40        1.02      9.89 o
   3  18   7       16.17       42.04     11.94 o
   4  18   7       11.68        5.99     10.19 o
  -3  19   7       17.02       -7.19     10.49 o
  -2  19   7       45.12       81.23     20.68 o
  -1  19   7        1.28        0.21     10.04 o
   0  19   7       14.43       16.62     11.02 o
   1  19   7        7.66       -6.94      7.84 o
   2  19   7       27.20       18.41     11.32 o
   3  19   7        6.68       49.16     15.29 o
  -2  20   7       33.33       43.16     16.78 o
  -1  20   7        7.76        5.10     11.99 o
   0  20   7        8.56        7.19     10.49 o
   1  20   7        0.50       -5.99      9.89 o
   2  20   7       17.87        2.10     11.39 o
  -8   0   8        5.22        8.09     14.39 o
  -6   0   8      722.01      670.11     36.96 o
  -4   0   8      104.19      108.00      9.28 o
  -2   0   8     1784.50     2068.89     92.47 o
   2   0   8      179.62      186.87     14.39 o
   4   0   8      157.75      180.32     15.27 o
   6   0   8     1057.64     1257.36    117.79 o
   8   0   8       16.87        3.60     19.78 o
  -9   1   8        4.75       -4.48     12.89 o
  -8   1   8       10.35        7.30      9.65 o
  -7   1   8       56.78       65.83     10.96 o
  -6   1   8        4.65        8.53      4.61 o
  -5   1   8      672.47      691.92     20.60 o
  -4   1   8       14.46       15.73      2.75 o
  -3   1   8      149.99      167.00      6.42 o
  -2   1   8      485.57      543.23     19.08 o
  -1   1   8      529.82      527.20     22.93 o
   0   1   8        0.97       -1.20      3.00 o
   1   1   8        9.70       11.35      2.27 o
   2   1   8     1010.56     1079.25     45.07 o
   3   1   8      316.30      379.91     16.48 o
   4   1   8       76.91       99.55      7.56 o
   5   1   8      117.97      117.21     12.89 o
   6   1   8      522.56      635.81     49.16 o
   7   1   8       16.50       19.62     17.68 o
   8   1   8       38.80       56.39     24.88 o
  -9   2   8        3.55       -7.81     10.17 o
  -8   2   8       32.49       27.33     12.36 o
  -7   2   8       11.68       23.71      8.00 o
  -6   2   8      254.29      264.32     15.38 o
  -5   2   8      836.28      843.09     24.19 o
  -4   2   8       41.06       40.78      3.69 o
  -3   2   8      437.43      406.91     11.55 o
  -2   2   8      115.94      105.79      4.74 o
  -1   2   8       32.85       48.35      6.52 o
   0   2   8     1142.97     1281.04    104.91 o
   1   2   8        7.70        9.97      2.10 o
   2   2   8      468.70      486.37     32.24 o
   3   2   8       92.67       74.92      6.37 o
   4   2   8      180.94      166.03     10.11 o
   5   2   8        7.52        4.40      5.36 o
   6   2   8        5.05       -9.11      9.11 o
   7   2   8        1.36       -5.11      9.85 o
   8   2   8       28.93       36.74     20.83 o
  -9   3   8        0.02       -5.17     10.80 o
  -8   3   8       32.26       18.84     11.65 o
  -7   3   8       13.95        7.09      7.40 o
  -6   3   8      370.78      398.35     19.97 o
  -5   3   8      350.43      363.78     12.95 o
  -4   3   8      580.84      573.98     16.22 o
  -3   3   8      502.46      503.15     13.84 o
  -2   3   8        1.92       -1.50      1.50 o
  -1   3   8      207.91      242.48     11.97 o
   0   3   8      182.65      168.17     12.82 o
   1   3   8      188.94      207.11     11.61 o
   2   3   8        0.32        4.02      2.64 o
   3   3   8      533.97      580.36     29.90 o
   4   3   8       25.57       21.26      4.81 o
   5   3   8      909.24     1016.12     48.62 o
   6   3   8        0.43       -8.47      8.47 o
   7   3   8        0.16        2.41     14.69 o
   8   3   8      103.38      158.26     39.26 o
  -9   4   8        0.42        4.81     11.43 o
  -8   4   8       18.29        5.13     10.28 o
  -7   4   8       86.71       91.19     12.55 o
  -6   4   8       12.13       20.43     12.64 o
  -5   4   8       22.88       16.79      3.90 o
  -4   4   8      181.59      143.30      7.46 o
  -3   4   8      627.91      636.78     17.01 o
  -2   4   8       43.80       48.36      3.65 o
  -1   4   8      727.62      733.70     35.01 o
   0   4   8      899.32      899.09     62.76 o
   1   4   8      465.10      418.90     33.44 o
   2   4   8      201.72      178.55     11.06 o
   3   4   8       41.45       32.99      5.14 o
   4   4   8        6.21       14.75      5.15 o
   5   4   8      151.00      154.30     16.45 o
   6   4   8        9.95       -7.49     14.99 o
   7   4   8        0.06      -13.19     14.69 o
   8   4   8        0.59       18.28     20.08 o
  -9   5   8        7.54        3.75     11.23 o
  -8   5   8       97.62      112.35     20.05 o
  -7   5   8       27.98       22.28      8.32 o
  -6   5   8        6.93        2.97      5.34 o
  -5   5   8       10.30        7.80      4.15 o
  -4   5   8       15.21       14.59      3.00 o
  -3   5   8        1.62        1.68      1.86 o
  -2   5   8        6.38        6.99      1.32 o
  -1   5   8       25.35       31.15      3.31 o
   0   5   8       60.26       71.54     10.90 o
   1   5   8       62.12       77.26      7.73 o
   2   5   8       54.68       51.02      5.95 o
   3   5   8      525.86      531.18     25.31 o
   4   5   8      274.44      350.89     25.65 o
   5   5   8      100.47      113.83     14.07 o
   6   5   8        1.91        2.62      5.40 o
   7   5   8       49.89       51.55     20.98 o
   8   5   8        4.58       -8.39     19.48 o
  -8   6   8       64.65       50.84     18.13 o
  -7   6   8       96.62       70.58     12.70 o
  -6   6   8        1.02       -4.00      5.91 o
  -5   6   8      310.24      273.89     15.12 o
  -4   6   8       22.43       24.09      3.46 o
  -3   6   8      219.25      226.22     10.21 o
  -2   6   8      117.17       92.88      4.51 o
  -1   6   8      271.71      318.36     12.08 o
   0   6   8        9.45        9.19      3.33 o
   1   6   8      187.13      216.71     11.78 o
   2   6   8        2.16        0.62      2.26 o
   3   6   8      465.42      423.95     18.90 o
   4   6   8      150.44      167.16     12.95 o
   5   6   8      240.05      268.07     17.09 o
   6   6   8       31.19       34.27     17.98 o
   7   6   8        1.92        1.03      6.89 o
   8   6   8        0.00        9.53      8.15 o
  -8   7   8       13.13        6.14     11.24 o
  -7   7   8       24.80       24.91     10.09 o
  -6   7   8       18.81       21.14      7.34 o
  -5   7   8        2.87        4.91      4.64 o
  -4   7   8        3.98        1.66      2.49 o
  -3   7   8       25.59       36.32      3.56 o
  -2   7   8      148.25      165.74      6.77 o
  -1   7   8        3.32        1.77      2.82 o
   0   7   8       87.15       93.80      8.31 o
   1   7   8       51.20       30.00      4.66 o
   2   7   8       16.57       15.87      4.18 o
   3   7   8        3.23       -2.29      3.09 o
   4   7   8       55.96       53.39      5.20 o
   5   7   8       66.34       64.34     11.07 o
   6   7   8      144.02      165.45     20.38 o
   7   7   8       25.18       19.13      8.53 o
   8   7   8       27.86       37.23     10.56 o
  -8   8   8       16.06       11.27     15.44 o
  -7   8   8        0.85       13.15     10.90 o
  -6   8   8        5.78        8.92      7.14 o
  -5   8   8      118.70      121.31     11.32 o
  -4   8   8      192.34      204.51     10.58 o
  -3   8   8      135.49      149.08      7.52 o
  -2   8   8       41.41       30.41      3.42 o
  -1   8   8       56.96       46.76      4.56 o
   0   8   8        5.07        2.33      3.09 o
   1   8   8        4.79        0.72      3.18 o
   2   8   8       10.06       20.69      4.82 o
   3   8   8      660.95      659.55     27.18 o
   4   8   8      272.93      277.58     14.33 o
   5   8   8       73.20       84.98     11.38 o
   6   8   8        0.43        2.48      6.14 o
   7   8   8        0.00        1.10     16.63 o
   8   8   8        3.86       10.33      8.60 o
  -8   9   8        0.48        1.61     16.78 o
  -7   9   8        2.61       -3.38      8.78 o
  -6   9   8       41.27       36.22      9.28 o
  -5   9   8        0.54       -2.88      4.43 o
  -4   9   8        6.78        6.17      4.35 o
  -3   9   8       36.32       24.68      4.55 o
  -2   9   8      155.24      154.58     11.83 o
  -1   9   8      337.46      350.78     13.44 o
   0   9   8        6.94        7.39      2.49 o
   1   9   8      277.64      264.72     16.41 o
   2   9   8      631.75      650.21     29.58 o
   3   9   8      458.70      447.86     20.85 o
   4   9   8       26.39       18.83      5.40 o
   5   9   8        0.01        1.59      5.38 o
   6   9   8      164.78      167.06     62.19 o
   7   9   8        3.46        4.87      7.15 o
  -8  10   8        5.41        9.11     11.67 o
  -7  10   8        3.55        1.36      9.04 o
  -6  10   8        2.17       15.94     20.97 o
  -5  10   8       14.90       17.31      6.83 o
  -4  10   8       36.74       25.96      6.25 o
  -3  10   8       64.74       70.14      6.81 o
  -2  10   8      324.81      287.87     12.50 o
  -1  10   8       30.10       23.61      3.48 o
   0  10   8        7.36        9.06      3.40 o
   1  10   8      135.74      116.25      6.28 o
   2  10   8      198.41      199.97      9.22 o
   3  10   8        2.11        5.65      3.73 o
   4  10   8       94.42       99.24     11.75 o
   5  10   8        1.43        1.85      5.39 o
   6  10   8        1.25       10.26      7.25 o
   7  10   8       11.14        1.62      7.61 o
  -7  11   8       55.75       75.98     17.15 o
  -6  11   8        0.12       -6.29      6.47 o
  -5  11   8       73.63       69.98     10.37 o
  -4  11   8       20.97       12.77      5.40 o
  -3  11   8       69.23       64.67      8.36 o
  -2  11   8       14.83       11.40      3.56 o
  -1  11   8      268.27      290.17     13.28 o
   0  11   8        3.24        4.09      2.65 o
   1  11   8        4.31        8.70      2.65 o
   2  11   8        4.11       -1.44      2.40 o
   3  11   8       17.20       25.47      9.14 o
   4  11   8      149.35      127.59     16.19 o
   5  11   8        0.57        1.16      5.77 o
   6  11   8        3.78       12.66      8.24 o
   7  11   8       36.43       63.03     12.80 o
  -7  12   8       30.39       27.12     25.18 o
  -6  12   8       16.73       11.43      9.16 o
  -5  12   8        0.34        0.01      6.41 o
  -4  12   8        0.49        5.16      5.84 o
  -3  12   8       27.70       35.24      7.24 o
  -2  12   8       26.31       26.70      5.48 o
  -1  12   8       29.16       32.68      5.43 o
   0  12   8      130.95      136.03     10.08 o
   1  12   8       29.51       35.69      5.20 o
   2  12   8      200.72      211.94     13.40 o
   3  12   8        5.61        9.60      5.19 o
   4  12   8       24.49       26.83     10.04 o
   5  12   8        2.16        8.15      7.19 o
   6  12   8       16.76       21.49      8.45 o
   7  12   8        5.07       -4.20      8.09 o
  -7  13   8       37.53       43.54     19.63 o
  -6  13   8       10.81        6.36     12.44 o
  -5  13   8        0.14        3.55      7.47 o
  -4  13   8       11.70        3.79      7.95 o
  -3  13   8        7.16       21.42     12.19 o
  -2  13   8      355.81      353.67     52.61 o
  -1  13   8       21.90       15.98      4.60 o
   0  13   8       26.30       19.64      5.05 o
   1  13   8        0.31       -2.28      3.63 o
   2  13   8      956.36     1022.06     47.46 o
   3  13   8        5.69       12.84      5.92 o
   4  13   8       10.26        9.75      6.86 o
   5  13   8        0.43       -2.99     11.84 o
   6  13   8       10.23       10.79      7.85 o
  -6  14   8        1.97       -8.66      8.66 o
  -5  14   8        0.02       -4.55      7.92 o
  -4  14   8       24.90       30.19     11.35 o
  -3  14   8        9.42       18.23      8.02 o
  -2  14   8        2.85        3.10      7.79 o
  -1  14   8       62.14       53.24     10.94 o
   0  14   8      226.11      253.58     36.27 o
   1  14   8       76.65       74.13      8.87 o
   2  14   8       55.98       65.69     11.02 o
   3  14   8        7.04        2.81      7.04 o
   4  14   8       17.68       14.74      7.69 o
   5  14   8        5.14       20.56     16.34 o
   6  14   8        2.50        4.62      7.02 o
  -6  15   8       11.01       -0.05     10.07 o
  -5  15   8       24.57       39.22     12.79 o
  -4  15   8       26.07       39.22     20.53 o
  -3  15   8       38.39       61.67     11.52 o
  -2  15   8      325.92      364.11     30.65 o
  -1  15   8       36.66       29.90      9.70 o
   0  15   8       97.98      138.76     39.41 o
   1  15   8       30.17       44.30      9.91 o
   2  15   8       76.04       95.10     13.69 o
   3  15   8       39.11       56.98     10.87 o
   4  15   8       11.57       11.96     16.63 o
   5  15   8        3.80       18.33     13.34 o
  -5  16   8       20.39       13.44     10.57 o
  -4  16   8        0.00        7.34      9.92 o
  -3  16   8       12.42       16.51      9.46 o
  -2  16   8       56.34       94.64     13.90 o
  -1  16   8        7.05       11.31      7.93 o
   0  16   8      126.60      162.38     24.13 o
   1  16   8       82.18       79.26     14.54 o
   2  16   8        0.55       -4.25      6.65 o
   3  16   8       26.70       45.12     10.21 o
   4  16   8        0.35        3.42      7.06 o
   5  16   8        6.10       10.31      8.45 o
  -5  17   8        0.48        6.39     21.13 o
  -4  17   8       11.21        5.99     11.09 o
  -3  17   8       19.17       -7.46      7.46 o
  -2  17   8        2.27       -1.96      7.07 o
  -1  17   8       17.06        0.90      7.89 o
   0  17   8        1.73       -1.41      6.68 o
   1  17   8      162.77      162.68     26.98 o
   2  17   8        5.80        0.48      7.56 o
   3  17   8        8.52       19.15     12.44 o
   4  17   8        2.84       -3.10      8.39 o
  -4  18   8       35.99       36.27     15.89 o
  -3  18   8       15.97       17.08     11.99 o
  -2  18   8       15.36       21.19     10.70 o
  -1  18   8        5.06        1.70      7.38 o
   0  18   8       33.62       38.35     26.83 o
   1  18   8       22.15       36.95     11.32 o
   2  18   8        0.22       -8.99     21.58 o
   3  18   8        0.35       16.04     22.63 o
  -3  19   8        8.59       -0.90      9.89 o
  -2  19   8        8.79       84.82     20.68 o
  -1  19   8      163.84      212.80     67.89 o
   0  19   8        4.00       -6.88      8.14 o
   1  19   8       52.89       80.19     35.37 o
   2  19   8        3.50       -4.20     21.28 o
  -1  20   8        0.00       -5.10      9.59 o
   0  20   8       15.09       33.57     14.09 o
   1  20   8       17.91       17.08     11.69 o
  -9   0   9       18.78       35.67     20.98 o
  -7   0   9      131.96      112.55     58.60 o
  -5   0   9      144.21      133.52     12.03 o
  -3   0   9        1.81        3.32      2.73 o
  -1   0   9      217.58      222.32     20.98 o
   1   0   9        9.94       11.00      2.64 o
   3   0   9       14.16        6.35      4.77 o
   5   0   9       83.29      121.15     19.93 o
   7   0   9        1.24       20.38     16.19 o
  -9   1   9       42.92       38.14     15.44 o
  -8   1   9        9.95       19.06     10.50 o
  -7   1   9       62.15       51.38      9.89 o
  -6   1   9      566.10      534.71     28.92 o
  -5   1   9       15.21        7.40      3.11 o
  -4   1   9      172.16      155.79      6.99 o
  -3   1   9      423.62      460.19     12.49 o
  -2   1   9      850.51      865.64     37.34 o
  -1   1   9      100.91      107.48      7.10 o
   0   1   9      551.89      418.42     35.97 o
   1   1   9      129.72      132.07     15.14 o
   2   1   9      186.29      268.54     14.10 o
   3   1   9       18.49       24.86      4.57 o
   4   1   9       26.20       33.65      6.21 o
   5   1   9      100.90      138.33     13.35 o
   6   1   9       10.34       11.38     10.57 o
   7   1   9       37.02       35.20     13.52 o
   8   1   9        0.02       -7.40     11.96 o
  -9   2   9        3.34       -5.88     20.98 o
  -8   2   9       19.73       13.21     12.14 o
  -7   2   9       10.94        5.74      6.73 o
  -6   2   9      135.73      146.10     14.13 o
  -5   2   9      112.52      117.30      6.82 o
  -4   2   9      221.34      210.86      8.31 o
  -3   2   9      164.69      159.29      5.95 o
  -2   2   9      336.08      337.85     14.65 o
  -1   2   9      254.16      209.47     12.28 o
   0   2   9       40.70       26.38      6.29 o
   1   2   9        1.83        0.61      1.57 o
   2   2   9        2.98        0.11      2.48 o
   3   2   9       25.58       31.35      6.32 o
   4   2   9        2.71       -1.67      3.82 o
   5   2   9        4.14        0.88      5.09 o
   6   2   9       84.10       49.10     18.73 o
   7   2   9        1.04        7.36     13.49 o
   8   2   9        0.07       -3.85     13.31 o
  -9   3   9       12.88       -1.92     10.63 o
  -8   3   9       22.37       26.47     11.86 o
  -7   3   9       60.69       63.75     11.19 o
  -6   3   9      303.21      298.50     20.76 o
  -5   3   9      296.13      285.70     13.01 o
  -4   3   9      523.01      517.62     14.91 o
  -3   3   9        1.20       -1.12      1.60 o
  -2   3   9      295.85      296.50     12.12 o
  -1   3   9      306.29      324.97     18.55 o
   0   3   9      163.44      243.90     16.59 o
   1   3   9       69.97       73.07      5.88 o
   2   3   9        2.85        1.11      2.87 o
   3   3   9        0.15        3.51      4.39 o
   4   3   9        6.24       12.97      6.24 o
   5   3   9       48.75       42.26     11.09 o
   6   3   9       59.47       48.26     19.18 o
   7   3   9       13.75       17.08     15.89 o
   8   3   9        0.94       16.49     20.38 o
  -8   4   9       23.40       26.09     18.28 o
  -7   4   9       12.22       17.27      7.92 o
  -6   4   9        0.46       -5.44      5.44 o
  -5   4   9       42.21       46.34      5.41 o
  -4   4   9        2.07        2.03      2.43 o
  -3   4   9        1.21       -1.45      1.45 o
  -2   4   9      174.07      157.65      6.88 o
  -1   4   9      218.85      249.80     14.35 o
   0   4   9      171.50      136.05     12.50 o
   1   4   9      135.38      165.25     10.75 o
   2   4   9        9.70        3.32      3.08 o
   3   4   9       36.21       38.27      5.70 o
   4   4   9       92.42       83.72     10.50 o
   5   4   9      194.04      202.24     18.96 o
   6   4   9        0.19       18.58     14.69 o
   7   4   9        0.11        0.30     16.19 o
   8   4   9        0.25      -12.89     16.78 o
  -8   5   9        2.89       -1.03      9.22 o
  -7   5   9        3.78        8.89      7.33 o
  -6   5   9        2.57       -3.86      5.43 o
  -5   5   9       18.71       24.84      5.57 o
  -4   5   9      380.52      394.40     12.64 o
  -3   5   9      323.34      339.25     10.39 o
  -2   5   9       14.45       15.67      2.69 o
  -1   5   9      167.65      170.39     12.46 o
   0   5   9      139.32      149.74     11.17 o
   1   5   9        0.70       -1.90      3.98 o
   2   5   9       30.55       19.51      4.16 o
   3   5   9        0.71        1.90      3.47 o
   4   5   9      211.34      195.62     35.07 o
   5   5   9       87.18      113.06     19.77 o
   6   5   9        6.68        6.59     14.99 o
   7   5   9        2.76      -14.39     14.39 o
   8   5   9       46.39       83.03     31.17 o
  -8   6   9        1.01       -3.54      9.81 o
  -7   6   9       16.12       25.45     15.27 o
  -6   6   9       13.70       17.37      7.10 o
  -5   6   9       76.37       68.79      8.93 o
  -4   6   9       82.90       76.38      5.22 o
  -3   6   9      242.67      224.06     12.72 o
  -2   6   9       76.26       72.88      5.26 o
  -1   6   9       19.21       31.94      6.11 o
   0   6   9       44.28       60.78      7.32 o
   1   6   9      132.05      126.96     11.06 o
   2   6   9        0.03        1.04      3.10 o
   3   6   9       37.46       34.48      6.22 o
   4   6   9       28.86       46.37     10.97 o
   5   6   9       21.07        7.62      8.84 o
   6   6   9        0.51       -4.50     13.49 o
   7   6   9       48.57       60.85     23.68 o
   8   6   9        2.53        1.20     18.88 o
  -8   7   9        8.48       15.13     12.08 o
  -7   7   9       22.90       21.92     10.16 o
  -6   7   9       57.83       51.08      9.42 o
  -5   7   9       44.97       32.47      7.71 o
  -4   7   9      197.66      166.83      9.98 o
  -3   7   9        7.35        7.31      2.29 o
  -2   7   9       33.53       30.57      4.02 o
  -1   7   9      194.12      229.07     14.36 o
   0   7   9      159.08      177.22      8.98 o
   1   7   9      166.43      180.69     10.79 o
   2   7   9      110.15       92.46      8.87 o
   3   7   9      367.47      422.41     24.31 o
   4   7   9       17.89       15.19      5.42 o
   5   7   9       46.69        7.19     16.19 o
   6   7   9        0.40       13.79     17.38 o
   7   7   9        1.01      -14.99     14.99 o
  -8   8   9        0.21        1.65      9.33 o
  -7   8   9       35.37       20.54     12.19 o
  -6   8   9        0.43       -5.72      5.72 o
  -5   8   9       67.11       72.60     10.77 o
  -4   8   9       10.89       12.99      3.73 o
  -3   8   9       80.16       78.27      5.64 o
  -2   8   9       59.96       76.22      4.64 o
  -1   8   9       57.82       63.45      6.54 o
   0   8   9       95.41       86.96      9.82 o
   1   8   9       12.91       17.88      5.38 o
   2   8   9      218.20      230.49     14.01 o
   3   8   9       19.02       26.00      7.28 o
   4   8   9       79.97       96.35     16.66 o
   5   8   9        0.88       29.67     17.38 o
   6   8   9       22.31        7.19     17.68 o
   7   8   9       30.74       10.19     18.28 o
  -8   9   9       17.53       32.61     12.79 o
  -7   9   9        7.65        7.59     12.59 o
  -6   9   9        1.03       -4.70      6.39 o
  -5   9   9        4.00       -1.72      5.26 o
  -4   9   9        3.83        1.18      4.32 o
  -3   9   9       89.72      104.72      6.68 o
  -2   9   9      334.65      319.50     11.93 o
  -1   9   9        1.41       -2.82      3.26 o
   0   9   9      272.64      280.25     16.77 o
   1   9   9       41.06       36.34      5.89 o
   2   9   9       54.54       64.76      8.64 o
   3   9   9      114.64       94.11     11.24 o
   4   9   9        1.10        4.82      8.19 o
   6   9   9        5.99       -9.89     17.38 o
   7   9   9        3.78        9.29     19.78 o
  -7  10   9       54.35       34.35     23.38 o
  -6  10   9       16.55       16.41      9.70 o
  -5  10   9       31.31       26.67     10.82 o
  -4  10   9        0.01       -3.58      4.38 o
  -3  10   9       99.36       95.29      8.76 o
  -2  10   9       11.51       15.47      3.16 o
  -1  10   9       45.44       47.45      3.52 o
   0  10   9       22.32       29.01      5.94 o
   1  10   9       19.49       25.32      5.69 o
   2  10   9      356.22      386.65     24.96 o
   3  10   9       44.01       38.75      9.62 o
   4  10   9       78.22       96.51     22.78 o
   5  10   9        5.77      -11.99     12.89 o
   6  10   9        0.78       -5.57     12.59 o
   7  10   9        8.40        4.80     18.28 o
  -7  11   9        0.16       14.70     14.99 o
  -6  11   9        0.17       -4.43      6.96 o
  -5  11   9        6.69        6.51      6.20 o
  -4  11   9       33.06       39.31      9.60 o
  -3  11   9        0.53       -1.08      3.40 o
  -2  11   9       14.19       13.32      4.00 o
  -1  11   9        4.33        4.24      3.40 o
   0  11   9      381.92      440.23     27.11 o
   1  11   9       42.62       37.92      8.10 o
   2  11   9        9.22       14.53      7.58 o
   3  11   9        2.96        2.40     12.89 o
   4  11   9       17.92       18.88     14.99 o
   5  11   9       37.56       23.68     16.19 o
   6  11   9       18.75       17.27      6.24 o
   7  11   9        5.90        0.90      5.40 o
  -7  12   9        1.54        6.04     10.05 o
  -6  12   9       20.38       40.74     11.53 o
  -5  12   9       21.06       20.91      7.68 o
  -4  12   9       59.61       56.21      9.78 o
  -3  12   9       51.09       42.62      8.39 o
  -2  12   9       50.97       58.66      7.18 o
  -1  12   9       45.80       54.50     12.59 o
   0  12   9        0.64       -1.98      2.15 o
   1  12   9       47.94       53.95     18.88 o
   2  12   9        2.70       11.69     12.59 o
   3  12   9        1.02       12.29     13.49 o
   4  12   9        7.21        3.65      3.47 o
   5  12   9        0.32       -1.85      3.77 o
   6  12   9       25.46       39.41      7.79 o
  -6  13   9       15.58       22.64     11.33 o
  -5  13   9        8.91        2.22      8.79 o
  -4  13   9        1.83        6.47      7.78 o
  -3  13   9       78.57      105.04     17.98 o
  -2  13   9        1.25        5.42      3.95 o
  -1  13   9       33.41       23.94      5.16 o
   0  13   9       23.63       22.73      7.50 o
   1  13   9        0.21        0.51      2.95 o
   2  13   9      232.99      242.02     18.34 o
   3  13   9        0.79        4.60      2.75 o
   4  13   9        1.64       -0.14      2.93 o
   5  13   9       18.17       19.73     16.78 o
   6  13   9        9.93        2.81      5.84 o
  -6  14   9        3.80        6.06     10.30 o
  -5  14   9        2.32        3.63      7.38 o
  -4  14   9       10.89       11.77      6.12 o
  -3  14   9        2.23        4.56      5.90 o
  -2  14   9      106.27      114.49     13.57 o
  -1  14   9       70.11       92.98     10.07 o
   0  14   9        4.37        2.62      4.01 o
   1  14   9       63.37       56.52      6.77 o
   2  14   9       38.12       43.53      5.82 o
   3  14   9       13.45       13.54      3.96 o
   4  14   9        0.07        3.97      4.59 o
   5  14   9        5.86        4.21     15.89 o
  -6  15   9        0.00       -9.69      9.69 o
  -5  15   9        2.15        8.26     14.69 o
  -4  15   9        0.37        2.50      6.81 o
  -3  15   9        6.36        1.72     17.43 o
  -2  15   9        0.10        7.36      6.11 o
  -1  15   9        0.63        6.06     16.34 o
   0  15   9        0.11       -1.27      6.74 o
   1  15   9        7.71       17.12      7.13 o
   2  15   9       37.48       33.54      7.87 o
   3  15   9        5.43        9.33      5.23 o
   4  15   9        2.42        6.14      5.65 o
   5  15   9       18.98        9.95      6.49 o
  -5  16   9        0.00        1.06     12.29 o
  -4  16   9        8.23        9.76      9.22 o
  -3  16   9       32.98       37.91     13.79 o
  -2  16   9       57.23       86.02     12.50 o
  -1  16   9        9.08        7.47     15.29 o
   0  16   9       72.35      124.11     16.09 o
   1  16   9       20.89       19.18      7.22 o
   2  16   9        1.24        2.61      7.34 o
   3  16   9        0.25        9.77     10.34 o
   4  16   9        0.25       -7.19      7.19 o
  -4  17   9        0.59       -8.39      8.39 o
  -3  17   9        6.84       16.97     10.02 o
  -2  17   9        0.16       -4.98      7.00 o
  -1  17   9       61.55       64.65     13.02 o
   0  17   9        3.23        6.89      7.36 o
   1  17   9       16.07        5.96      8.54 o
   2  17   9       21.99       28.10      8.65 o
   3  17   9       10.07       21.27      7.59 o
   4  17   9        0.01       -2.77      5.97 o
  -3  18   9        0.35        3.83      8.76 o
  -2  18   9        1.78       -7.79      7.79 o
  -1  18   9        0.01        4.14      7.61 o
   0  18   9        2.99       23.28     29.22 o
   1  18   9       28.98       43.07     23.53 o
   2  18   9        0.31        0.20      6.93 o
   3  18   9       10.18       13.56     10.94 o
  -2  19   9        5.68       -2.36      7.98 o
  -1  19   9       27.81       27.21     12.74 o
   0  19   9        2.12       12.39      7.76 o
   1  19   9        0.12       -2.29      9.89 o
   2  19   9        0.31        4.41      7.79 o
  -8   0  10        0.03       -0.30     12.29 o
  -6   0  10       27.48       26.34     10.57 o
  -4   0  10        0.57       -2.91      2.91 o
  -2   0  10       88.97       95.80     11.54 o
   2   0  10        1.80        0.11      7.34 o
   4   0  10       30.81       36.21      9.01 o
   6   0  10      403.04      474.47     62.04 o
   8   0  10       24.78        1.20     17.08 o
  -8   1  10        3.83        0.45     10.17 o
  -7   1  10       10.19       16.92      7.58 o
  -6   1  10      119.66       88.59     10.72 o
  -5   1  10      115.33      118.16      8.15 o
  -4   1  10       85.51      102.10      7.01 o
  -3   1  10       62.64       64.88      6.09 o
  -2   1  10      197.02      164.27     16.27 o
  -1   1  10       39.63       37.74      4.46 o
   0   1  10        5.14        6.59      3.60 o
   2   1  10       86.40       73.99      6.63 o
   3   1  10       38.43       34.95      5.38 o
   4   1  10       67.29       81.80      9.13 o
   5   1  10       18.40       27.64      7.06 o
   6   1  10        6.28       -2.64     11.84 o
   7   1  10       15.16        6.33     19.03 o
   8   1  10       27.37       40.78     15.57 o
  -8   2  10        1.12        4.24      9.84 o
  -7   2  10        2.06       -2.46      6.10 o
  -6   2  10        4.16        1.01      5.71 o
  -5   2  10       12.78       17.21      3.60 o
  -4   2  10        0.11        0.74      2.37 o
  -3   2  10      149.69      155.34      6.75 o
  -2   2  10       43.87       56.97      5.47 o
  -1   2  10      181.26      174.22      9.92 o
   0   2  10      194.34      191.23     19.48 o
   1   2  10        3.42        1.74      1.71 o
   2   2  10       35.80       19.31      6.82 o
   3   2  10        1.16        6.89      3.98 o
   4   2  10        5.31        4.73      4.33 o
   5   2  10       28.41       32.71      8.48 o
   6   2  10       15.21        7.86     11.42 o
   7   2  10        0.76       -0.52     10.36 o
   8   2  10       23.82       39.86     23.08 o
  -8   3  10       12.48       19.54     11.56 o
  -7   3  10       54.14       55.39     10.23 o
  -6   3  10        0.02        5.21      5.95 o
  -5   3  10       17.26        8.78      4.51 o
  -4   3  10      154.25      141.62      8.01 o
  -3   3  10       68.90       54.35      4.09 o
  -2   3  10      136.52      130.11      8.60 o
  -1   3  10      405.49      405.70     33.38 o
   0   3  10       17.31       38.28     22.63 o
   1   3  10      207.42      201.13     13.99 o
   2   3  10       28.79       29.70      7.78 o
   3   3  10       37.04       39.24      6.49 o
   4   3  10      194.56      194.64     16.54 o
   5   3  10      308.78      336.87     25.45 o
   6   3  10       27.09       34.47     18.88 o
   7   3  10       20.22       17.08     16.49 o
   8   3  10       10.95        1.20     16.49 o
  -8   4  10        8.10       30.37     12.61 o
  -7   4  10        4.83       -4.36      6.32 o
  -6   4  10       50.60       55.39      9.45 o
  -5   4  10       92.48       78.98      7.77 o
  -4   4  10      126.04      127.43      8.50 o
  -3   4  10       78.23       93.66      5.56 o
  -2   4  10       31.40       23.42      4.14 o
  -1   4  10      139.50      125.55     10.62 o
   0   4  10       20.05       34.69      8.39 o
   1   4  10      102.60      120.74     13.64 o
   2   4  10        4.43        3.19      3.04 o
   3   4  10       17.86       15.20      4.50 o
   4   4  10       17.47       12.15      6.96 o
   5   4  10       40.95       34.01     13.39 o
   6   4  10      145.05      104.31     26.98 o
   7   4  10      101.48      152.26     34.77 o
   8   4  10       15.21       36.27     23.38 o
  -8   5  10       20.28       49.96     14.94 o
  -7   5  10       24.94       20.17      8.25 o
  -6   5  10        3.50       -4.11      5.38 o
  -5   5  10        0.01       -1.10      3.67 o
  -4   5  10      137.24      156.39      8.10 o
  -3   5  10       90.34      102.32      6.47 o
  -2   5  10       72.68       86.66      4.79 o
  -1   5  10      383.92      327.74     18.46 o
   0   5  10        2.15        1.80      3.37 o
   1   5  10      639.84      657.07     60.55 o
   2   5  10      208.36      238.22     14.57 o
   3   5  10       22.83       18.41      6.12 o
   4   5  10      108.89      106.10     19.01 o
   5   5  10       11.88        3.12      7.48 o
   6   5  10        3.40        8.69     14.99 o
   7   5  10        1.22       28.77     19.78 o
  -8   6  10       33.34       33.27     13.67 o
  -7   6  10        0.23       -0.28      6.43 o
  -6   6  10       33.11       36.45      8.27 o
  -5   6  10       10.61       11.28      8.60 o
  -4   6  10       16.55       13.53      3.80 o
  -3   6  10       74.32       80.93      6.27 o
  -2   6  10       32.84       37.76      4.16 o
  -1   6  10      492.73      520.09     27.52 o
   0   6  10      508.47      545.50     28.38 o
   1   6  10      220.83      210.21     14.89 o
   2   6  10       18.04       31.92      5.34 o
   3   6  10       61.98       66.25      9.48 o
   4   6  10      338.13      330.60     30.24 o
   5   6  10        0.10       -1.21      7.10 o
   6   6  10       23.34       -3.60     13.79 o
   7   6  10       56.80       53.95     19.48 o
  -8   7  10        0.51       -8.84      8.84 o
  -7   7  10        2.03        0.28      7.72 o
  -6   7  10       13.45        5.44      9.27 o
  -5   7  10       39.28       33.57      7.24 o
  -4   7  10      100.53      103.12      9.65 o
  -3   7  10      162.57      155.96      6.86 o
  -2   7  10      380.86      375.21     13.84 o
  -1   7  10       88.20       88.54      5.91 o
   0   7  10        0.21       -3.32      3.40 o
   1   7  10      126.75      123.91     11.46 o
   2   7  10       40.68       48.70      9.60 o
   3   7  10       98.28      119.46     23.92 o
   4   7  10      417.60      368.60     33.16 o
   5   7  10       64.57        8.09     13.79 o
   6   7  10        0.61        9.89     17.38 o
   7   7  10        5.30       14.99     18.28 o
  -8   8  10        9.98       31.71     13.33 o
  -7   8  10        4.36       -5.06      7.99 o
  -6   8  10        1.22       -1.41      7.40 o
  -5   8  10        9.17        6.90      6.79 o
  -4   8  10        6.75        6.53      3.49 o
  -3   8  10      228.68      241.66     12.42 o
  -2   8  10       86.97       94.60      7.87 o
  -1   8  10       12.99       11.70      3.31 o
   0   8  10      591.39      610.48     22.85 o
   1   8  10       13.62       14.43      3.44 o
   2   8  10        7.91        4.20      3.06 o
   3   8  10        3.02        5.33      3.92 o
   4   8  10        3.34       -5.29      6.98 o
   5   8  10        6.98       17.98     16.19 o
   6   8  10        1.56       -2.10     14.39 o
   7   8  10       32.68       33.27     21.58 o
  -7   9  10       38.00       62.56     13.20 o
  -6   9  10       18.75       15.05      7.54 o
  -5   9  10       15.05       31.19      7.68 o
  -4   9  10      112.51       99.30      8.41 o
  -3   9  10        6.01        5.53      3.14 o
  -2   9  10      205.62      198.76     12.90 o
  -1   9  10      147.49      148.28     12.37 o
   0   9  10       80.42       82.29      9.08 o
   1   9  10      185.63      181.86     13.96 o
   2   9  10      728.66      813.01     40.83 o
   3   9  10      375.75      400.33     24.68 o
   4   9  10      218.37      235.79     21.51 o
   5   9  10       21.28       19.48     15.89 o
   6   9  10        0.08       19.18     17.38 o
   7   9  10        4.62      -12.29     17.08 o
  -7  10  10       26.86       29.18     12.42 o
  -6  10  10       25.07       45.34      9.70 o
  -5  10  10       33.26       43.17      8.33 o
  -4  10  10       12.46       11.71      5.86 o
  -3  10  10      143.84      143.29      9.36 o
  -2  10  10      165.46      175.16     13.35 o
  -1  10  10        1.31        7.28      5.10 o
   0  10  10       92.90       90.58     10.47 o
   1  10  10        3.81       -2.85      4.21 o
   2  10  10       46.98       39.54      7.39 o
   3  10  10      464.15      500.53     33.84 o
   4  10  10       39.47       15.89     14.09 o
   5  10  10        8.03        2.70     14.69 o
   6  10  10       22.22       26.08     21.28 o
  -7  11  10        5.37       -1.41      9.85 o
  -6  11  10       10.71       22.45     20.64 o
  -5  11  10        0.15       -2.03      5.71 o
  -4  11  10        0.24        8.71      5.36 o
  -3  11  10        1.49        1.24      3.19 o
  -2  11  10      167.25      166.33      8.87 o
  -1  11  10      476.44      511.08     35.40 o
   0  11  10        7.84        4.25      5.32 o
   1  11  10      196.19      229.70     21.31 o
   2  11  10      175.52      173.29     18.11 o
   3  11  10       15.39       -0.30     12.89 o
   4  11  10       37.20       26.38     15.29 o
   5  11  10        0.02       12.59     15.29 o
   6  11  10       12.07       -4.20     14.09 o
  -7  12  10        8.50       16.50     12.44 o
  -6  12  10        0.65        7.25      7.45 o
  -5  12  10       52.34       49.81      9.61 o
  -4  12  10        8.05        9.20      5.68 o
  -3  12  10       42.52       32.51      5.29 o
  -2  12  10      191.58      203.49     11.83 o
  -1  12  10      227.72      259.87     39.56 o
   0  12  10       41.37       34.47     16.19 o
   1  12  10      617.33      631.53     65.94 o
   2  12  10       15.59       10.49     13.79 o
   3  12  10       49.89       19.48     17.08 o
   4  12  10       40.08       21.58     14.99 o
   5  12  10        9.87       -2.40     13.49 o
   6  12  10        2.30       13.49     19.48 o
  -6  13  10        8.83        0.93      8.57 o
  -5  13  10       21.06       13.78      7.98 o
  -4  13  10       20.76       15.24      6.79 o
  -3  13  10       30.08       28.42      6.62 o
  -2  13  10      106.23      109.35      8.97 o
  -1  13  10       39.61       42.24      4.28 o
   0  13  10        0.02        0.00     10.79 o
   1  13  10      282.07      351.58     49.46 o
   2  13  10      187.61      221.50     37.47 o
   3  13  10       30.75       17.68     17.08 o
   4  13  10       57.74       20.68     16.49 o
   5  13  10       21.73       -1.80     15.59 o
  -6  14  10        0.53        2.33     11.84 o
  -5  14  10        0.76       -5.03      6.24 o
  -4  14  10       60.52       62.35      9.85 o
  -3  14  10       53.90       44.66      8.16 o
  -2  14  10      108.84      141.09     30.19 o
  -1  14  10       14.56       20.93      5.88 o
   0  14  10       21.53       12.89     15.29 o
   1  14  10        3.31        1.20     14.39 o
   2  14  10      122.11      113.90     28.77 o
   3  14  10       35.39       44.36     19.48 o
   4  14  10        6.37        3.60     16.78 o
   5  14  10       20.23        7.79     17.68 o
  -5  15  10        1.42        1.79      7.35 o
  -4  15  10        3.56       -0.33      6.32 o
  -3  15  10       60.85       59.29      9.55 o
  -2  15  10      125.26      156.13     18.15 o
  -1  15  10       38.33       42.41      6.32 o
   0  15  10       12.26       14.70      3.51 o
   1  15  10       98.05      103.71     29.07 o
   2  15  10       94.43      104.31     27.28 o
   3  15  10        4.61       41.36     20.68 o
   4  15  10        0.02        9.29     17.68 o
  -5  16  10       13.40       12.33      9.67 o
  -4  16  10        0.00       -5.98      5.98 o
  -3  16  10       22.55        8.89      7.77 o
  -2  16  10        7.89        0.54      5.87 o
  -1  16  10        1.58        1.70      8.84 o
   0  16  10      160.79      172.87     12.65 o
   1  16  10       36.62       32.55      4.71 o
   2  16  10        0.28       -3.90     15.59 o
   3  16  10        8.37       23.68     17.98 o
   4  16  10       15.71        4.80     17.38 o
  -4  17  10        9.00        8.27      8.86 o
  -3  17  10        0.55       -4.10     13.19 o
  -2  17  10        0.09        7.45      7.05 o
  -1  17  10        1.12       -5.08      5.08 o
   0  17  10        3.44        6.43      5.71 o
   1  17  10        0.29        0.83      8.54 o
   2  17  10        2.36       29.37     21.28 o
   3  17  10        3.04        7.49     16.78 o
  -3  18  10       20.35       35.69     10.96 o
  -2  18  10        3.07       -2.62      7.49 o
  -1  18  10        7.10        8.86     19.48 o
   0  18  10       49.13       42.49     12.89 o
   1  18  10        7.46       10.41      5.99 o
   2  18  10       24.02       36.67     12.59 o
  -1  19  10       17.95       31.74     20.98 o
   0  19  10       12.56       11.96     11.69 o
  -7   0  11       69.66       88.58     21.58 o
  -5   0  11       45.88       43.42      6.87 o
  -3   0  11      159.97      165.68     21.28 o
  -1   0  11        1.83        0.60      4.20 o
   1   0  11       69.21       66.84      8.39 o
   3   0  11      190.06      208.93     22.18 o
   5   0  11        7.46        9.88      8.41 o
   7   0  11       88.05       29.97     17.08 o
  -8   1  11       15.17       28.47     12.29 o
  -7   1  11        5.35        6.40      6.73 o
  -6   1  11      261.14      268.75     19.48 o
  -5   1  11       20.16       15.15      3.80 o
  -4   1  11        0.22        0.57      1.86 o
  -3   1  11       14.84       14.96      3.81 o
  -2   1  11      622.62      547.51     25.51 o
  -1   1  11      144.19      155.06     11.61 o
   0   1  11       71.83       72.83      9.89 o
   1   1  11       44.61       64.14      9.29 o
   2   1  11      234.30      256.48     14.70 o
   3   1  11       17.49       14.23      4.15 o
   4   1  11        3.92        2.02      4.19 o
   5   1  11      102.66      106.54     25.39 o
   6   1  11        8.21       16.32     16.34 o
   7   1  11        3.52       -3.11      9.85 o
  -8   2  11       11.01        3.40      8.96 o
  -7   2  11        1.83       -4.42      5.97 o
  -6   2  11        3.53        9.05      5.80 o
  -5   2  11       59.59       63.34      5.63 o
  -4   2  11      206.44      202.73      7.94 o
  -3   2  11       34.25       35.14      4.59 o
  -2   2  11      194.62      194.99     12.73 o
  -1   2  11        1.98        1.25      2.38 o
   0   2  11       42.33       42.26      8.69 o
   1   2  11        1.13       -0.45      2.22 o
   2   2  11      131.92      116.59     11.27 o
   3   2  11        0.13       -0.49      3.53 o
   4   2  11      160.09      183.25     15.97 o
   5   2  11        8.65       -1.55      5.42 o
   6   2  11        0.19        0.90     12.59 o
   7   2  11       16.12       33.27     19.48 o
  -8   3  11        1.94       -3.17      8.68 o
  -7   3  11       60.98       70.49     10.74 o
  -6   3  11      294.03      283.22     19.93 o
  -5   3  11      237.19      205.74     12.29 o
  -4   3  11        0.17        1.46      1.67 o
  -3   3  11        0.00       -1.32      3.93 o
  -2   3  11      505.09      489.79     23.66 o
  -1   3  11      136.50      137.43     20.03 o
   0   3  11       75.45       72.79      7.78 o
   1   3  11      108.46      109.90     10.76 o
   2   3  11      321.44      360.76     17.25 o
   3   3  11       14.56       32.25      6.17 o
   4   3  11       31.72       34.96      9.21 o
   5   3  11        1.52        0.31      6.07 o
   6   3  11       68.02      130.68     29.07 o
   7   3  11       14.17       12.89     16.19 o
  -8   4  11        4.19       -0.32      9.22 o
  -7   4  11        0.00       -2.83      5.83 o
  -6   4  11       37.95       39.71      8.08 o
  -5   4  11       89.56       67.53      8.82 o
  -4   4  11       98.26       88.48      6.77 o
  -3   4  11       20.06       17.77      2.45 o
  -2   4  11       62.77       62.80      6.20 o
  -1   4  11       88.37       94.44     13.85 o
   0   4  11        2.97        4.62      3.58 o
   1   4  11      537.72      584.78     36.85 o
   2   4  11      358.09      385.33     21.59 o
   3   4  11       17.91       12.09     13.05 o
   4   4  11       38.66       15.44      6.32 o
   5   4  11        2.24       15.21      8.13 o
   6   4  11       17.30       -6.29     11.39 o
   7   4  11        1.61        3.60     14.99 o
  -8   5  11        0.00      -10.79     11.09 o
  -7   5  11       23.49       26.85      8.23 o
  -6   5  11        4.35        5.43      5.79 o
  -5   5  11       44.35       38.72      6.00 o
  -4   5  11       37.38       36.27      3.31 o
  -3   5  11       32.40       40.13      4.21 o
  -2   5  11        0.30       -2.57      2.95 o
  -1   5  11      200.13      178.89     23.94 o
   0   5  11      505.90      526.41     38.67 o
   1   5  11       63.97       61.80      8.86 o
   2   5  11       46.11       38.74      6.22 o
   3   5  11        0.10       -2.08      4.05 o
   4   5  11        0.25        2.15      5.30 o
   5   5  11        8.99       -0.62      7.69 o
   6   5  11       10.17       13.79     13.49 o
   7   5  11       21.17       11.09     18.88 o
  -8   6  11        5.45       16.51     22.18 o
  -7   6  11        7.81       -4.65      6.25 o
  -6   6  11        2.94        4.00      5.94 o
  -5   6  11        3.76       -1.90      3.32 o
  -4   6  11      668.07      666.38     20.66 o
  -3   6  11      276.80      260.84     12.70 o
  -2   6  11       52.58       60.01      9.19 o
  -1   6  11      772.93      761.54     38.08 o
   0   6  11       27.73       17.38      8.84 o
   1   6  11      274.63      293.34     23.24 o
   2   6  11        0.24       -4.75      4.75 o
   3   6  11       50.89       49.39      8.25 o
   4   6  11        7.95        0.29      5.56 o
   5   6  11        1.90       -3.06      7.41 o
   6   6  11        7.66        0.60     14.39 o
   7   6  11        0.98       23.68     21.58 o
  -8   7  11       35.45       29.72     12.72 o
  -7   7  11        9.71       10.83      8.26 o
  -6   7  11        3.50       -3.34      5.08 o
  -5   7  11      199.29      178.28     14.39 o
  -4   7  11      172.57      159.64      8.62 o
  -3   7  11      444.58      449.38     20.10 o
  -2   7  11       32.01       24.07      3.57 o
  -1   7  11        3.35        5.69      5.72 o
   0   7  11     1136.95     1084.64     67.50 o
   1   7  11       92.05      101.49     13.31 o
   2   7  11       26.94       24.40      8.54 o
   3   7  11      167.05      187.62     16.56 o
   4   7  11       14.38       15.52     10.12 o
   5   7  11        3.10       20.08     15.89 o
   6   7  11        9.82        8.09     13.79 o
   7   7  11        0.05       26.68     20.08 o
  -7   8  11       23.53       21.86      9.40 o
  -6   8  11        4.27        0.48      5.82 o
  -5   8  11        3.33       -1.25      4.93 o
  -4   8  11       90.17       77.02      6.50 o
  -3   8  11       31.34       33.99      6.16 o
  -2   8  11      137.96      152.28     10.15 o
  -1   8  11        7.24        6.24      2.51 o
   0   8  11       95.27       92.31     13.49 o
   1   8  11       32.41       26.56     11.69 o
   2   8  11        2.30       -0.98      5.75 o
   3   8  11       17.70        7.38      7.81 o
   4   8  11        3.77        4.19      7.38 o
   5   8  11        7.80       -9.59     12.89 o
   6   8  11       15.82        9.29     16.19 o
   7   8  11       22.71       32.37     19.48 o
  -7   9  11        4.31       15.29      9.06 o
  -6   9  11       10.67        7.49      6.69 o
  -5   9  11        6.11       -1.77      5.05 o
  -4   9  11      221.92      230.48     14.60 o
  -3   9  11      459.78      447.97     23.58 o
  -2   9  11        1.44        5.58      3.74 o
  -1   9  11       91.98       95.92      9.13 o
   0   9  11      522.33      538.66     22.64 o
   1   9  11      420.00      459.95     34.61 o
   2   9  11       23.52       40.35     10.11 o
   3   9  11        4.12       -0.30     10.79 o
   4   9  11       19.17       24.28     14.99 o
   5   9  11       36.76        8.69     15.59 o
   6   9  11       16.50       32.37     15.59 o
  -7  10  11       12.19       30.93     11.96 o
  -6  10  11       41.97       37.98      9.71 o
  -5  10  11       51.55       59.00      9.09 o
  -4  10  11        1.20        4.49      6.32 o
  -3  10  11      145.72      127.58     20.44 o
  -2  10  11      643.63      632.79     29.37 o
  -1  10  11       54.52       54.12      6.89 o
   0  10  11        2.29        1.63      4.59 o
   1  10  11        5.11       -0.66      3.55 o
   2  10  11      177.41      175.11     13.18 o
   3  10  11       62.01       66.48      9.17 o
   4  10  11       59.19       79.72     26.83 o
   5  10  11        0.82       17.38     16.19 o
   6  10  11        0.64        6.89     18.88 o
  -7  11  11        7.62        3.84      9.50 o
  -6  11  11       92.21      115.69     19.07 o
  -5  11  11        1.74        6.36      5.87 o
  -4  11  11        7.68        5.41      4.82 o
  -3  11  11       42.40       40.24      3.96 o
  -2  11  11       27.19       29.07      8.16 o
  -1  11  11        0.11        1.58      4.69 o
   0  11  11       21.16       21.06     13.34 o
   1  11  11       24.01       16.74      8.84 o
   2  11  11       30.27       23.23     13.49 o
   3  11  11      182.71      190.06     18.07 o
   4  11  11        7.80      -10.79     10.79 o
   5  11  11        3.14       18.58     17.08 o
   6  11  11       13.60        4.20     18.58 o
  -6  12  11        2.35       -6.30      7.03 o
  -5  12  11       18.82       15.56      6.77 o
  -4  12  11        2.61       -0.36      4.42 o
  -3  12  11        2.97        5.49      7.65 o
  -2  12  11      501.68      540.36     33.82 o
  -1  12  11       56.57       48.86     18.58 o
   0  12  11        7.62        2.70     11.09 o
   1  12  11      135.98      126.19     26.68 o
   2  12  11      347.09      372.56     48.56 o
   3  12  11       46.63       81.53     23.68 o
   4  12  11        4.63       -0.90     13.49 o
   5  12  11        8.25       15.29     15.89 o
  -6  13  11        0.41       -2.00      7.22 o
  -5  13  11       17.78       21.95      8.38 o
  -4  13  11        8.92        4.17      5.41 o
  -3  13  11      141.62      142.04     10.55 o
  -2  13  11       27.97       23.67      8.54 o
  -1  13  11      155.18      163.95     31.77 o
   0  13  11      111.18       78.53     21.58 o
   1  13  11       17.02       46.46     19.18 o
   2  13  11       89.37      116.89     26.68 o
   3  13  11        6.38        7.19     15.89 o
   4  13  11        2.60       -3.30     13.49 o
   5  13  11        6.94        6.29     16.19 o
  -5  14  11       34.61       46.03     10.50 o
  -4  14  11       59.82       67.80      9.69 o
  -3  14  11        2.27       15.31      6.84 o
  -2  14  11       35.89       57.16     12.13 o
  -1  14  11        4.93        5.40     13.79 o
   0  14  11        1.97       11.39     14.39 o
   1  14  11       35.34       27.58     17.08 o
   2  14  11       47.30       21.58     17.38 o
   3  14  11       17.24       12.29     18.28 o
   4  14  11        0.54      -14.09     14.09 o
  -5  15  11        0.90       -1.20      6.90 o
  -4  15  11        5.29        3.02      9.76 o
  -3  15  11       20.52       28.47      6.52 o
  -2  15  11        0.07       -1.93      5.15 o
  -1  15  11       47.96       47.36     22.48 o
   0  15  11      133.48      171.45     35.07 o
   1  15  11        9.09       -2.70     15.29 o
   2  15  11        2.52        9.29     15.59 o
   3  15  11       70.65       39.86     20.38 o
   4  15  11      131.72       17.38     17.68 o
  -4  16  11        0.04        5.11      6.42 o
  -3  16  11        3.32        7.91      5.67 o
  -2  16  11        3.12       -5.93      5.93 o
  -1  16  11       73.32       57.85     24.88 o
   0  16  11       43.88       28.17     20.38 o
   1  16  11        0.61       -1.20     15.89 o
   2  16  11       36.01       18.28     17.68 o
   3  16  11       56.52       26.98     20.08 o
  -3  17  11        0.11        0.83      6.87 o
  -2  17  11        0.86       -0.88      5.14 o
  -1  17  11        3.51        9.37     15.17 o
   0  17  11       20.37       34.47     20.08 o
   1  17  11       56.43       62.64     26.08 o
   2  17  11        0.37       18.28     20.38 o
  -2  18  11       12.74       17.43      7.05 o
  -1  18  11       24.80       32.35      7.79 o
   0  18  11        7.94      -14.69     14.69 o
   1  18  11       42.18       55.15     24.88 o
  -8   0  12       60.97       64.74     20.08 o
  -6   0  12        3.09        3.91      7.52 o
  -4   0  12       20.86       10.37      8.27 o
  -2   0  12      498.55      526.32     50.05 o
   0   0  12     2598.70     1688.97    136.38 o
   2   0  12        0.08       -3.30      4.20 o
   4   0  12      147.75      183.10     19.89 o
   6   0  12        5.72       20.08     14.69 o
  -8   1  12       25.90       30.21     11.44 o
  -7   1  12       23.38       35.29      8.82 o
  -6   1  12       22.10       19.55      6.07 o
  -5   1  12        2.36        3.99      2.56 o
  -4   1  12        3.73        2.70      5.44 o
  -3   1  12       64.93       51.67      7.39 o
  -2   1  12      198.24      209.78     16.39 o
  -1   1  12      268.79      212.80     17.22 o
   0   1  12       32.86       41.66      8.09 o
   1   1  12      392.14      422.92     37.47 o
   2   1  12       77.21       77.99      6.94 o
   3   1  12      149.92      176.80     13.89 o
   4   1  12        0.77        5.54      6.92 o
   5   1  12        0.01       -0.69      4.70 o
   6   1  12        3.88       11.86      9.72 o
   7   1  12       12.56        9.33     11.56 o
  -8   2  12       38.93       67.74     15.28 o
  -7   2  12        0.24       -0.54      6.19 o
  -6   2  12       15.86       13.28      5.90 o
  -5   2  12       56.24       46.74      4.55 o
  -4   2  12      213.28      192.84     18.94 o
  -3   2  12      532.82      543.90     27.04 o
  -2   2  12      242.87      233.59     14.48 o
  -1   2  12      833.47      778.92     33.79 o
   0   2  12      441.51      433.71     39.26 o
   1   2  12     1036.13     1027.47     86.32 o
   2   2  12      153.78      145.90     13.01 o
   3   2  12      474.13      473.23     26.47 o
   4   2  12      153.87      147.06     14.12 o
   5   2  12       47.15       73.46     11.09 o
   6   2  12        0.46        8.39     13.19 o
   7   2  12        2.05        5.40     13.49 o
  -8   3  12        3.81       -7.98      7.98 o
  -7   3  12        1.24       -4.90      5.45 o
  -6   3  12       14.02        5.95      5.64 o
  -5   3  12        0.96       -0.62      2.66 o
  -4   3  12       43.71       42.07      5.38 o
  -3   3  12        0.82       -2.79      4.05 o
  -2   3  12        0.17        4.94      3.77 o
  -1   3  12      339.64      343.29     20.64 o
   0   3  12       43.47       40.82      5.82 o
   1   3  12      137.49      183.88     14.11 o
   2   3  12        3.53        3.86      4.65 o
   3   3  12       15.10       14.46      4.96 o
   4   3  12        2.20       -1.64      4.45 o
   5   3  12        1.17        6.10      6.59 o
   6   3  12        2.30       -4.20     12.29 o
   7   3  12       10.01        8.39     15.59 o
  -8   4  12        4.02        0.91     17.98 o
  -7   4  12        0.02        0.80      6.23 o
  -6   4  12        0.01        5.77      5.16 o
  -5   4  12        0.89        1.64      3.55 o
  -4   4  12       19.85       10.41      3.22 o
  -3   4  12      209.96      187.03     14.52 o
  -2   4  12       45.06       45.74      6.54 o
  -1   4  12      572.83      543.13     29.51 o
   0   4  12     1188.85     1290.86     76.49 o
   1   4  12      408.46      435.32     28.46 o
   2   4  12       14.12        8.80      3.84 o
   3   4  12      369.98      321.43     24.42 o
   4   4  12        0.02        8.21      5.68 o
   5   4  12        8.71       10.40      7.50 o
   6   4  12        4.19       -6.89     13.19 o
   7   4  12        0.00       22.18     17.68 o
  -7   5  12        0.34       -5.81      5.81 o
  -6   5  12        2.56        6.75      5.44 o
  -5   5  12       13.12       15.04      5.28 o
  -4   5  12       69.08       93.93      7.31 o
  -3   5  12      191.49      222.23     16.29 o
  -2   5  12       46.75       60.55      7.45 o
  -1   5  12      202.07      214.36     15.99 o
   0   5  12        9.26        2.71      3.94 o
   1   5  12       98.58      104.38     22.78 o
   2   5  12       19.99       12.33      6.23 o
   3   5  12      203.12      191.04     13.46 o
   4   5  12        8.88       15.15      6.03 o
   5   5  12       11.92       15.36      8.92 o
   6   5  12        6.95        4.20     14.99 o
   7   5  12        0.46        8.09     15.89 o
  -7   6  12       86.35       91.04     12.10 o
  -6   6  12        2.62        2.10     10.67 o
  -5   6  12        0.06       -0.51      3.04 o
  -4   6  12       43.88       38.48      5.72 o
  -3   6  12       24.13       18.28      5.84 o
  -2   6  12        5.96        7.68      4.40 o
  -1   6  12        4.13        4.09      4.65 o
   0   6  12       21.44       35.81      7.79 o
   1   6  12        4.88       10.29      5.69 o
   2   6  12        0.53       -1.22      5.19 o
   3   6  12      118.48      106.01     11.72 o
   4   6  12       19.56       22.35      7.28 o
   5   6  12       18.38        8.69     12.89 o
   6   6  12        0.02      -11.99     11.99 o
  -7   7  12        1.85       14.67      8.00 o
  -6   7  12        4.93        3.32      5.38 o
  -5   7  12       14.74       21.38      4.05 o
  -4   7  12        6.40        5.39      4.17 o
  -3   7  12        3.24        0.44      3.60 o
  -2   7  12      229.20      202.82     18.09 o
  -1   7  12      131.70      127.31     16.13 o
   0   7  12       25.20       23.07      7.41 o
   1   7  12       34.02       36.22      8.78 o
   2   7  12      136.83      141.92     20.08 o
   3   7  12        0.70       -0.49      4.88 o
   4   7  12       33.61       23.92      9.01 o
   5   7  12        9.75       20.68     14.69 o
   6   7  12        0.04      -13.49     13.49 o
  -7   8  12       88.21       95.43     14.10 o
  -6   8  12        3.31       -2.35      5.64 o
  -5   8  12       71.97       76.27      6.93 o
  -4   8  12        0.69       -7.37      7.37 o
  -3   8  12       10.35       13.86      4.17 o
  -2   8  12        0.24        0.89      5.65 o
  -1   8  12      361.95      365.21     57.40 o
   0   8  12     1281.06     1362.07     84.22 o
   1   8  12      421.13      436.92     32.51 o
   2   8  12        4.44       -3.11      6.02 o
   3   8  12        0.34       -1.19      6.87 o
   4   8  12       45.51       39.14     19.63 o
   5   8  12        7.67       -5.40     13.19 o
   6   8  12        2.85        7.79     14.09 o
  -7   9  12        6.83       10.48      8.34 o
  -6   9  12       12.14       14.44      6.68 o
  -5   9  12        1.26        0.31      4.41 o
  -4   9  12       19.53       11.21      7.11 o
  -3   9  12      103.60      112.09      9.40 o
  -2   9  12       87.11       89.25      7.17 o
  -1   9  12        4.65        3.50      6.44 o
   0   9  12        9.46       15.47     10.19 o
   1   9  12       46.28       34.38      9.64 o
   2   9  12      135.58      147.04     18.64 o
   3   9  12       25.73       27.87     14.39 o
   4   9  12        2.91        8.99     12.29 o
   5   9  12        0.13      -12.59     12.59 o
   6   9  12        9.01       -3.90     14.69 o
  -6  10  12       36.84       52.33      9.70 o
  -5  10  12        5.65        2.92      4.77 o
  -4  10  12        6.98       12.46      7.67 o
  -3  10  12        4.06        9.31      6.34 o
  -2  10  12       92.11       87.37      8.45 o
  -1  10  12       64.17       71.17     10.95 o
   0  10  12       14.89        1.80     10.49 o
   1  10  12        1.20        7.71      7.04 o
   2  10  12      223.00      214.61     32.67 o
   3  10  12       11.13      199.92     35.67 o
   4  10  12       30.05       -1.50     13.49 o
   5  10  12        6.26       14.69     14.39 o
   6  10  12        0.04       15.89     16.78 o
  -6  11  12        4.57       16.69      7.32 o
  -5  11  12       33.81       39.02      7.34 o
  -4  11  12       57.94       40.46     10.36 o
  -3  11  12      491.62      527.21     48.67 o
  -2  11  12        2.55        5.50      6.13 o
  -1  11  12        8.44        7.28      4.20 o
   0  11  12        1.41        1.21      2.92 o
   1  11  12        5.20        9.89     10.79 o
   2  11  12       27.13       23.68     14.09 o
   3  11  12      183.59      216.40     34.77 o
   4  11  12       32.04       13.79     13.79 o
   5  11  12       10.32       24.58     17.98 o
  -6  12  12       19.83       32.06      9.11 o
  -5  12  12        6.39        3.95      5.21 o
  -4  12  12        4.30        7.80      7.90 o
  -3  12  12        0.11        5.24      7.12 o
  -2  12  12       29.41       25.75      8.40 o
  -1  12  12       15.90       13.63      7.43 o
   0  12  12        1.85        1.42      4.21 o
   1  12  12       16.48       18.26      8.09 o
   2  12  12       18.28       21.86     16.49 o
   3  12  12       54.02       57.70      8.03 o
   4  12  12       72.26       25.78     14.99 o
   5  12  12        9.87        2.70     14.09 o
  -5  13  12       14.97       27.82      9.17 o
  -4  13  12       53.95       51.57      9.47 o
  -3  13  12       10.87       21.42      9.11 o
  -2  13  12       55.43       77.15     19.95 o
  -1  13  12       16.35        1.24      7.26 o
   0  13  12       11.48       24.88     16.19 o
   1  13  12        8.33       -6.29     12.89 o
   2  13  12       33.14       49.46     18.88 o
   3  13  12       48.06       30.57     17.38 o
   4  13  12       24.54        8.69     15.29 o
  -5  14  12        6.85        6.70      6.76 o
  -4  14  12       23.39       30.25      6.08 o
  -3  14  12        0.01        3.46      8.30 o
  -2  14  12       27.40       28.78      9.39 o
  -1  14  12       51.22       55.64     12.74 o
   0  14  12       55.97       52.15     20.08 o
   1  14  12       15.84        6.89     15.29 o
   2  14  12       31.42       10.49     15.29 o
   3  14  12        2.08       -9.29     14.39 o
   4  14  12       15.27        5.40     14.39 o
  -4  15  12       33.96       36.45      7.39 o
  -3  15  12       59.92       51.65     16.41 o
  -2  15  12       27.84       52.64     13.40 o
  -1  15  12       45.70       35.67     20.68 o
   0  15  12        2.72       -6.59     13.49 o
   1  15  12        0.05       -9.59     12.89 o
   2  15  12       10.78       22.18     14.99 o
   3  15  12       18.97       13.79     17.68 o
  -3  16  12        2.56        7.79     10.33 o
  -2  16  12        1.28        0.41      8.59 o
  -1  16  12        3.34       -3.88     10.84 o
   0  16  12        2.46        0.30     14.69 o
   1  16  12       33.24       26.68     19.18 o
   2  16  12       13.85       15.29     18.88 o
  -2  17  12        9.72       11.73     10.94 o
  -1  17  12       46.38       79.94     21.21 o
   0  17  12        2.21       -3.60     15.89 o
   1  17  12       31.47       25.78     21.58 o
  -7   0  13        4.34        1.69      8.12 o
  -5   0  13       96.71       72.83     21.58 o
  -3   0  13      627.49      550.31     76.28 o
  -1   0  13      979.19      837.04     50.54 o
   1   0  13       68.22       75.83      9.29 o
   3   0  13      416.88      388.96     27.95 o
   5   0  13      150.88      163.65     29.07 o
   7   0  13       13.95       -6.29     13.49 o
  -7   1  13       31.88       38.11      8.06 o
  -6   1  13        2.13        8.42      5.02 o
  -5   1  13       24.76       32.57     26.53 o
  -4   1  13        0.40        5.10      5.50 o
  -3   1  13       63.25       51.56      7.92 o
  -2   1  13      254.12      269.39     18.72 o
  -1   1  13     1283.56     1268.46     61.26 o
   0   1  13        6.88        5.02      6.29 o
   1   1  13      459.15      463.98     40.76 o
   2   1  13      217.47      281.78     30.10 o
   3   1  13       68.62       62.68      7.83 o
   4   1  13        4.84        4.73      4.73 o
   5   1  13        2.04       -4.54      5.29 o
   6   1  13        5.48       -2.40     12.59 o
   7   1  13       50.60       35.67     18.88 o
  -7   2  13        9.08        9.96      6.42 o
  -6   2  13        1.54        3.24      4.72 o
  -5   2  13        6.03        4.86      2.67 o
  -4   2  13       86.81       78.10     17.18 o
  -3   2  13        0.13        0.75      4.64 o
  -2   2  13      328.83      285.14     16.39 o
  -1   2  13      547.34      515.90     23.51 o
   0   2  13       56.64       75.83     12.59 o
   1   2  13      466.41      424.42     38.96 o
   2   2  13      280.39      247.45     14.57 o
   3   2  13      153.33      148.43     12.50 o
   4   2  13       12.11        6.68      5.17 o
   5   2  13        4.29        9.34      6.52 o
   6   2  13      124.11      155.56     31.17 o
  -7   3  13        0.18        0.09      5.41 o
  -6   3  13       50.25       51.00     10.30 o
  -5   3  13       14.83       17.20      4.13 o
  -4   3  13        1.71        3.24      5.63 o
  -3   3  13      439.76      405.89     22.09 o
  -2   3  13        2.05       -2.43      3.43 o
  -1   3  13      362.51      356.80     17.54 o
   0   3  13      604.83      607.29     37.58 o
   1   3  13      278.59      285.04     29.07 o
   2   3  13      123.24      113.02     15.54 o
   3   3  13       96.09       97.11     12.29 o
   4   3  13        0.80        9.89      5.08 o
   5   3  13        0.01       15.87      8.05 o
   6   3  13       15.69       69.54     22.78 o
  -7   4  13        0.21        6.03      7.10 o
  -6   4  13        0.89        1.98      4.18 o
  -5   4  13       13.21       16.83      4.41 o
  -4   4  13      299.13      240.30     18.41 o
  -3   4  13      522.16      476.67     25.26 o
  -2   4  13      152.43      143.72     11.46 o
  -1   4  13       12.43        7.61      3.78 o
   0   4  13       32.24       28.78      5.66 o
   1   4  13        6.24        7.37      4.03 o
   2   4  13      138.87      132.83     10.71 o
   3   4  13      185.38      242.05     21.87 o
   4   4  13      231.70      303.63     27.95 o
   5   4  13        4.20       23.77      9.39 o
   6   4  13        1.10       -1.20     13.49 o
  -7   5  13        0.82       -1.81      6.06 o
  -6   5  13        0.05        5.61      4.78 o
  -5   5  13        0.43        1.21      4.12 o
  -4   5  13       88.78       89.94     12.79 o
  -3   5  13       54.74       57.07      8.33 o
  -2   5  13       34.84       27.91      5.95 o
  -1   5  13      220.90      209.71     16.49 o
   0   5  13      589.59      574.14     37.37 o
   1   5  13      210.82      219.97     18.29 o
   2   5  13        9.07        7.22      9.89 o
   3   5  13       58.45       48.50     20.29 o
   4   5  13        2.53        9.85      6.40 o
   5   5  13        2.09       -2.42      7.21 o
   6   5  13        3.23       -1.20     14.09 o
  -7   6  13       10.03       -1.27      6.18 o
  -6   6  13        6.57        5.80      5.57 o
  -5   6  13        5.25       -3.67      9.20 o
  -4   6  13       87.28       64.44      5.26 o
  -3   6  13        0.19        5.60      5.15 o
  -2   6  13       26.49       14.05      9.21 o
  -1   6  13      302.75      334.96     23.00 o
   0   6  13       48.32       51.34     13.04 o
   1   6  13      250.63      265.01     21.73 o
   2   6  13      125.60      135.71     15.47 o
   3   6  13        1.25        3.08      4.93 o
   4   6  13        1.65       -0.61      5.41 o
   5   6  13       13.93        4.20     12.89 o
   6   6  13        0.56       21.88     14.99 o
  -7   7  13        4.95        7.23      7.00 o
  -6   7  13       30.75       26.90      6.25 o
  -5   7  13       57.94       57.08     10.41 o
  -4   7  13      116.92      124.88      9.59 o
  -3   7  13        0.61        2.64      5.35 o
  -2   7  13       11.22       15.20      5.32 o
  -1   7  13        3.31        2.64      4.83 o
   0   7  13        3.25        2.57      5.19 o
   1   7  13       21.21       15.83      6.89 o
   2   7  13        0.05       -2.37      5.76 o
   3   7  13        0.47        2.12      6.83 o
   4   7  13       56.89       33.40     25.33 o
   5   7  13       27.59       -2.40     11.69 o
   6   7  13        0.05       26.38     16.49 o
  -7   8  13       14.04        2.38      8.27 o
  -6   8  13        4.63        8.26      5.30 o
  -5   8  13       50.31       46.06     12.95 o
  -4   8  13      237.83      231.10     14.99 o
  -3   8  13        7.33        4.40      6.70 o
  -2   8  13       32.57       20.00      7.53 o
  -1   8  13       77.06       80.31     11.14 o
   0   8  13       13.94       15.82      7.29 o
   1   8  13        6.02        9.85     11.09 o
   2   8  13       22.18       18.90      8.37 o
   3   8  13       13.18       21.88     11.99 o
   4   8  13       38.28       23.29     10.15 o
   5   8  13       19.09        5.10     13.49 o
   6   8  13        3.31        8.99     15.29 o
  -6   9  13        3.82        1.86      5.67 o
  -5   9  13        3.40        1.66     15.86 o
  -4   9  13       23.25       15.81      7.44 o
  -3   9  13        4.04        3.29      3.04 o
  -2   9  13        0.09       -5.03      6.98 o
  -1   9  13      150.77      156.58     16.36 o
   0   9  13        6.07        0.70      6.04 o
   1   9  13       71.42       86.77     19.33 o
   2   9  13       36.75       52.70     11.69 o
   3   9  13        0.36       13.79     12.59 o
   4   9  13        3.60        6.59     13.19 o
   5   9  13       32.03       -0.30     15.59 o
  -6  10  13        5.13        3.55      5.11 o
  -5  10  13       42.50       50.53     12.55 o
  -4  10  13      248.00      216.37     19.62 o
  -3  10  13      138.67      156.52     11.75 o
  -2  10  13        1.75        2.79      8.57 o
  -1  10  13       11.64       11.09     11.39 o
   0  10  13       14.88       12.59     11.09 o
   1  10  13       61.12       92.32     20.98 o
   2  10  13       20.96       12.59     11.39 o
   3  10  13        1.26       -7.79     10.79 o
   4  10  13       57.84        9.29     12.59 o
   5  10  13        2.92       16.78     15.89 o
  -6  11  13        1.07        4.53      5.26 o
  -5  11  13       20.99        9.10     10.62 o
  -4  11  13        1.61       15.03      7.90 o
  -3  11  13        0.08       -0.12      5.93 o
  -2  11  13        1.17        1.94      3.53 o
  -1  11  13        1.93       -1.20     10.19 o
   0  11  13        2.00       19.78     12.29 o
   1  11  13        1.43       -4.20     10.19 o
   2  11  13       40.88       46.46     15.59 o
   3  11  13        0.79      -10.79     12.59 o
   4  11  13        6.12       -2.70     13.79 o
   5  11  13       13.07       24.28     10.39 o
  -5  12  13      152.38      200.88     25.13 o
  -4  12  13       20.61       29.53     13.60 o
  -3  12  13       72.05       63.93     11.39 o
  -2  12  13        0.66       18.98     17.36 o
  -1  12  13        0.04       -2.48      4.34 o
   0  12  13        1.14       -2.10     10.49 o
   1  12  13        2.36       -7.19     10.49 o
   2  12  13        9.48       34.47     15.59 o
   3  12  13       80.58       87.22     23.68 o
   4  12  13        1.75      -12.59     12.59 o
  -5  13  13        3.09       -0.23     12.44 o
  -4  13  13        0.29        3.73      7.74 o
  -3  13  13        3.64       -0.60      7.22 o
  -2  13  13       43.32       69.62     11.34 o
  -1  13  13       36.38       36.36      8.04 o
   0  13  13       29.59       32.85      8.31 o
   1  13  13       11.88       23.08     15.29 o
   2  13  13        2.16        4.20     13.49 o
   3  13  13       45.71       55.45     20.08 o
   4  13  13        0.49       -0.90     14.09 o
  -4  14  13        1.00        6.33      8.82 o
  -3  14  13       44.50       46.88     11.46 o
  -2  14  13       42.65       32.00     11.08 o
  -1  14  13       10.50       28.40      8.62 o
   0  14  13        0.73       24.02     27.28 o
   1  14  13        0.24        2.97      5.50 o
   2  14  13        0.01        1.11      7.19 o
   3  14  13       33.45       55.75     20.68 o
  -3  15  13        0.49       -1.05      7.56 o
  -2  15  13        5.16       15.61      8.38 o
  -1  15  13        0.26        0.21      7.58 o
   0  15  13        0.00       -5.94      7.15 o
   1  15  13        0.00        3.00     15.29 o
   2  15  13        7.67        0.60     15.59 o
  -2  16  13       45.64       29.99     14.48 o
  -1  16  13       36.35       58.46     12.49 o
   0  16  13        5.06        1.73      8.29 o
   1  16  13        6.07       16.49     18.28 o
  -6   0  14       20.07        0.90     15.89 o
  -4   0  14       23.55       19.19      9.74 o
  -2   0  14        3.84        2.71      5.50 o
   0   0  14     2071.17     1987.36    147.62 o
   2   0  14        0.22        5.99      5.10 o
   4   0  14      136.35      137.28     23.68 o
   6   0  14       30.92       37.77     18.58 o
  -7   1  14        3.56        7.75      5.40 o
  -6   1  14       44.56       38.96     14.09 o
  -5   1  14        5.19       11.04      9.77 o
  -4   1  14       10.41        8.08      6.04 o
  -3   1  14        0.42       -4.57      4.57 o
  -2   1  14      135.11      146.51     14.99 o
  -1   1  14       17.45       22.92      3.84 o
   0   1  14        0.15       -1.10      3.07 o
   1   1  14       28.57       32.37      7.19 o
   2   1  14      447.22      461.81     29.23 o
   3   1  14       88.89       72.37     11.70 o
   4   1  14        0.34        2.55      4.68 o
   5   1  14       12.99        3.39      6.82 o
   6   1  14       24.45        0.30     11.99 o
  -7   2  14       39.19       40.53      7.43 o
  -6   2  14        1.45        1.43      3.46 o
  -5   2  14       28.65       24.10     11.30 o
  -4   2  14       23.70       18.13      6.75 o
  -3   2  14        4.00        0.72      5.02 o
  -2   2  14      236.88      203.68     16.01 o
  -1   2  14        4.42        3.06      2.85 o
   0   2  14       97.55      105.35     11.01 o
   1   2  14       12.76        9.59      5.40 o
   2   2  14       58.80       63.55      6.25 o
   3   2  14        2.09       -3.18      3.44 o
   4   2  14       15.71       28.58      6.77 o
   5   2  14        3.83       -5.68      6.77 o
   6   2  14       11.58       17.38     14.09 o
  -7   3  14        0.03        4.75      5.14 o
  -6   3  14       18.04       18.64      6.68 o
  -5   3  14        4.77        5.93     11.99 o
  -4   3  14        7.89        7.61      6.31 o
  -3   3  14       18.42       29.36      6.56 o
  -2   3  14      128.60      133.99     14.32 o
  -1   3  14        0.15        3.73      2.95 o
   0   3  14        4.10       11.39      6.59 o
   1   3  14       54.90       54.85     11.69 o
   2   3  14      356.75      336.86     23.21 o
   3   3  14       23.90       44.43      6.85 o
   4   3  14       59.99       56.96     10.03 o
   5   3  14        0.77       -2.29      7.12 o
   6   3  14        1.56        1.50     12.29 o
  -7   4  14       40.72       54.88      8.01 o
  -6   4  14       12.42       20.31     15.46 o
  -5   4  14        0.11       21.95     23.53 o
  -4   4  14       27.83       31.04     12.12 o
  -3   4  14       66.56       78.42      9.14 o
  -2   4  14        0.75       -1.27      3.64 o
  -1   4  14       46.67       44.02      5.63 o
   0   4  14       87.07       76.36      8.98 o
   1   4  14      112.23      111.80     10.94 o
   2   4  14       17.98       10.06     14.69 o
   3   4  14       37.08       38.83      7.81 o
   4   4  14       54.59       80.96     10.55 o
   5   4  14        4.90        1.00      7.29 o
   6   4  14        0.61       -4.50     12.59 o
  -7   5  14       17.85       13.53      6.78 o
  -6   5  14       26.42       33.12     17.20 o
  -5   5  14       12.44       12.83     11.01 o
  -4   5  14        0.13        2.90      6.23 o
  -3   5  14       15.27       22.24      6.77 o
  -2   5  14      132.03      127.67     11.49 o
  -1   5  14      135.85      129.91     10.36 o
   0   5  14       31.62       39.73      7.49 o
   1   5  14       57.81       53.69      8.21 o
   2   5  14       31.51       29.20      7.17 o
   3   5  14       44.21       52.43     12.71 o
   4   5  14      108.11      124.26     28.57 o
   5   5  14       21.11        9.89     13.49 o
   6   5  14       56.37       71.04     21.28 o
  -7   6  14        3.13       -2.27      8.01 o
  -6   6  14        0.05        1.44      6.65 o
  -5   6  14        1.80        5.94      5.35 o
  -4   6  14        5.33        3.23      9.01 o
  -3   6  14      120.07      119.58     12.41 o
  -2   6  14       48.36       43.70      8.18 o
  -1   6  14       38.55       38.46      7.60 o
   0   6  14       27.26       24.78      6.77 o
   1   6  14      281.31      282.59     22.82 o
   2   6  14       56.99       73.13     17.68 o
   3   6  14       88.83       58.06     19.48 o
   4   6  14       11.29        5.88      7.81 o
   5   6  14        6.56       20.98     13.19 o
  -6   7  14        3.44       -2.73      7.00 o
  -5   7  14        0.93        7.42      5.51 o
  -4   7  14        7.69        3.15     10.17 o
  -3   7  14       20.70       22.76      7.82 o
  -2   7  14       18.22       21.63      6.39 o
  -1   7  14        4.33        1.22      4.75 o
   0   7  14       23.18       26.21      7.55 o
   1   7  14       16.49       18.72      9.59 o
   2   7  14       64.79       70.11     24.13 o
   3   7  14        1.42        6.31      6.88 o
   4   7  14        0.39       -7.34      7.34 o
   5   7  14       46.89        8.69     14.39 o
  -6   8  14        7.94        0.70      8.57 o
  -5   8  14        7.29       26.99     17.95 o
  -4   8  14       18.18       36.58     12.55 o
  -3   8  14        0.83       -3.85      5.98 o
  -2   8  14       14.39       19.02      6.49 o
  -1   8  14        0.22       -1.00      5.31 o
   0   8  14       27.84       39.96      9.56 o
   1   8  14        2.87        5.32      6.32 o
   2   8  14        6.79        5.29      7.41 o
   3   8  14       27.41       27.28     13.49 o
   4   8  14       37.14        6.89     13.19 o
   5   8  14        2.72        8.09     14.69 o
  -6   9  14        1.95       -6.32      7.50 o
  -5   9  14       15.94        8.01      7.03 o
  -4   9  14       30.87       24.02      6.45 o
  -3   9  14       63.93       63.31     14.52 o
  -2   9  14       77.49      103.86     17.67 o
  -1   9  14       43.69       53.01     12.09 o
   0   9  14        0.59       -0.58      5.92 o
   1   9  14       23.56       23.82      8.92 o
   2   9  14       24.73       26.98     13.79 o
   3   9  14       31.37       30.27     13.19 o
   4   9  14        1.57        1.04      7.95 o
   5   9  14       19.10        0.00     12.59 o
  -5  10  14        3.48       13.28      7.70 o
  -4  10  14        0.87        3.73      5.74 o
  -3  10  14        0.06        4.95      9.34 o
  -2  10  14       11.59       21.32     10.50 o
  -1  10  14        5.05       10.50      9.20 o
   0  10  14       14.15       11.69     10.79 o
   1  10  14        5.79       -1.20      9.59 o
   2  10  14        0.06        5.99      8.99 o
   3  10  14       61.98       19.18     12.59 o
   4  10  14        0.16        8.39     13.19 o
  -5  11  14        4.12        7.34      8.13 o
  -4  11  14       13.40       12.52      7.15 o
  -3  11  14       44.16       52.81      5.00 o
  -2  11  14        0.21       -8.24      8.28 o
  -1  11  14       48.99       56.32     13.57 o
   0  11  14        5.34        8.09     10.79 o
   1  11  14       82.37       80.33     20.68 o
   2  11  14       16.87       23.98     14.39 o
   3  11  14       78.07        5.69     12.89 o
   4  11  14       13.08       -3.60     12.29 o
  -5  12  14        0.84        4.94      8.37 o
  -4  12  14       14.29       24.36      8.69 o
  -3  12  14       10.05       15.87      6.18 o
  -2  12  14       37.78       34.26     13.34 o
  -1  12  14        1.63       -0.26      9.15 o
   0  12  14       16.43       32.67     15.89 o
   1  12  14        1.14       12.89     13.19 o
   2  12  14        0.42       17.68     14.69 o
   3  12  14        2.26       11.09     14.39 o
   4  12  14        9.75       17.98     17.38 o
  -4  13  14       41.27       49.94     18.73 o
  -3  13  14       15.60       22.26      8.19 o
  -2  13  14       18.14       25.98     11.07 o
  -1  13  14        6.10        2.00     15.59 o
   0  13  14        3.30        2.40     10.79 o
   1  13  14        1.08        6.29     13.79 o
   2  13  14        2.21        7.19     13.19 o
   3  13  14        0.01       -4.50     12.29 o
  -3  14  14        4.36       15.71      7.82 o
  -2  14  14        0.05       -2.53      5.72 o
  -1  14  14        0.27      -10.07     10.07 o
   0  14  14        1.14        1.80     14.69 o
   1  14  14        2.87       11.39     15.89 o
   2  14  14        5.57       10.19     14.99 o
  -2  15  14        1.90        2.86      7.45 o
  -1  15  14        1.20        2.51      5.95 o
   0  15  14        2.96       -3.00     13.79 o
   1  15  14        7.92       19.18     17.98 o
  -7   0  15       35.39       57.25     26.08 o
  -5   0  15       16.69       12.89     14.99 o
  -3   0  15       19.94       11.13      8.54 o
  -1   0  15        0.08        0.30      5.40 o
   3   0  15       36.61       62.64     13.49 o
   5   0  15       34.86       57.55     17.68 o
  -7   1  15       23.67       18.70     14.73 o
  -6   1  15        8.12       21.08     12.74 o
  -5   1  15        0.01        7.84      9.20 o
  -4   1  15       14.25       16.82      6.59 o
  -3   1  15       21.04       16.43      5.39 o
  -2   1  15      247.30      207.08     24.10 o
  -1   1  15       17.05       11.71      3.45 o
   0   1  15       78.45       90.11      9.20 o
   1   1  15      233.49      260.76     24.58 o
   2   1  15       67.63       76.80      8.19 o
   3   1  15       63.94       68.78      9.77 o
   4   1  15        0.51       14.33     13.97 o
   5   1  15        0.38       -1.15      7.29 o
  -6   2  15       14.39       44.08     14.55 o
  -5   2  15        0.04        4.84      9.74 o
  -4   2  15        0.72       -2.87      5.28 o
  -3   2  15        6.11        4.57      4.97 o
  -2   2  15      154.97      162.45     23.60 o
  -1   2  15        2.92        2.81      3.57 o
   0   2  15       10.53        8.92      4.44 o
   1   2  15        1.78        5.69      4.80 o
   2   2  15      130.58      145.10     12.17 o
   3   2  15       13.14       18.28      4.92 o
   4   2  15        9.34        8.68      9.12 o
   5   2  15       16.30       40.19     23.53 o
  -6   3  15        2.24        4.05     12.50 o
  -5   3  15        0.29       -3.92      9.32 o
  -4   3  15       59.78       37.63     12.68 o
  -3   3  15        6.80        0.08      5.02 o
  -2   3  15       97.30       77.30      8.23 o
  -1   3  15      117.58       89.50      7.55 o
   0   3  15       97.75      106.50     12.15 o
   1   3  15        8.35        8.69      5.99 o
   2   3  15        1.14        6.16      3.09 o
   3   3  15        9.66        6.62      4.25 o
   4   3  15        6.74        3.74      5.50 o
   5   3  15        6.46       15.49     21.73 o
  -6   4  15       25.52       21.82     13.23 o
  -5   4  15       29.68       32.26     13.64 o
  -4   4  15        5.27       -1.00      6.92 o
  -3   4  15      128.55      116.52     11.40 o
  -2   4  15       67.93       74.29      8.24 o
  -1   4  15       20.51       18.71      4.55 o
   0   4  15        6.43        9.83      3.41 o
   1   4  15       13.54       10.79      7.49 o
   2   4  15       19.50       20.98      9.29 o
   3   4  15       89.54      104.80     12.74 o
   4   4  15       22.82       33.35      7.62 o
   5   4  15        0.58        2.10     11.09 o
  -6   5  15        4.59       13.93     18.73 o
  -5   5  15        4.12       10.60      9.63 o
  -4   5  15        0.54       10.22      9.39 o
  -3   5  15      125.21      134.83     12.75 o
  -2   5  15        1.76        4.24      4.17 o
  -1   5  15       25.75       20.01      5.60 o
   0   5  15      138.44      151.51     14.89 o
   1   5  15       63.54       73.49      8.96 o
   2   5  15       15.51        7.06      7.49 o
   3   5  15      149.52      160.13     17.58 o
   4   5  15       31.28       36.70      8.04 o
   5   5  15       28.91        1.80     12.89 o
  -6   6  15        0.80      -11.43     11.43 o
  -5   6  15        2.33        0.18     11.09 o
  -4   6  15        3.16        6.34      9.34 o
  -3   6  15        0.51        0.33      5.98 o
  -2   6  15        9.18        5.77      4.90 o
  -1   6  15       20.41       15.14      4.72 o
   0   6  15        0.00       -4.95      5.69 o
   1   6  15       67.93       68.96     13.64 o
   2   6  15       78.20       95.61     20.98 o
   3   6  15        5.10        3.45      6.77 o
   4   6  15        2.63        4.27      7.06 o
   5   6  15        7.70        8.39     12.89 o
  -6   7  15        0.03       -2.58      4.45 o
  -5   7  15        6.76        4.99     11.00 o
  -4   7  15       69.54       75.68     20.38 o
  -3   7  15       95.43      111.78     26.57 o
  -2   7  15        4.97        6.74      4.82 o
  -1   7  15        7.57        2.44      5.29 o
   0   7  15       18.27       18.37      7.04 o
   1   7  15       44.66       33.80      8.41 o
   2   7  15       10.80        8.89      7.94 o
   3   7  15       65.16      101.91     22.78 o
   4   7  15       30.10       22.48     13.19 o
   5   7  15       10.81       15.89     13.79 o
  -6   8  15        0.06        6.29     16.78 o
  -5   8  15       71.96       95.22     20.53 o
  -4   8  15       32.70       24.29     23.83 o
  -3   8  15      117.68      107.89     14.51 o
  -2   8  15        0.33       -5.33      5.68 o
  -1   8  15       31.34       32.85      8.35 o
   0   8  15       39.78       54.18     12.44 o
   1   8  15       97.33       81.52     12.96 o
   2   8  15        0.04        1.24      6.98 o
   3   8  15        6.99        4.20     12.29 o
   4   8  15      117.27       -5.10     12.29 o
  -5   9  15       14.93       13.65     13.65 o
  -4   9  15       19.19       36.66     13.52 o
  -3   9  15        0.51       -2.70      8.90 o
  -2   9  15       16.61       11.61      7.07 o
  -1   9  15       10.23        7.36      7.85 o
   0   9  15       34.92       42.86     14.69 o
   1   9  15       10.05        9.59     11.09 o
   2   9  15       23.90       21.58     12.59 o
   3   9  15        0.28       15.59     13.19 o
   4   9  15        0.00      -12.29     12.29 o
  -5  10  15       95.54      114.89     16.58 o
  -4  10  15        0.04        2.31     10.49 o
  -3  10  15       17.95       22.11     11.75 o
  -2  10  15        0.00       18.24     10.79 o
  -1  10  15        8.70       20.45     10.30 o
   0  10  15        1.86       13.49     11.09 o
   1  10  15        0.01       -8.69      9.29 o
   2  10  15       17.55       -1.80     11.39 o
   3  10  15        6.47       -5.69     11.09 o
   4  10  15        4.68       17.08     10.39 o
  -4  11  15       32.30       38.86     14.89 o
  -3  11  15        0.95       -5.77     10.33 o
  -2  11  15        9.99        8.96     10.36 o
  -1  11  15        9.01       12.31     10.44 o
   0  11  15       52.16       92.92     21.88 o
   1  11  15       20.23       22.78     13.49 o
   2  11  15        2.15      -10.79     10.79 o
   3  11  15       20.80        7.79     12.59 o
  -4  12  15        3.28        9.03     17.83 o
  -3  12  15        0.00       -0.80     11.39 o
  -2  12  15       24.55       35.56     13.52 o
  -1  12  15        0.20       -4.97      8.57 o
   0  12  15        1.05        3.30     11.39 o
   1  12  15        3.85       32.97     15.59 o
   2  12  15        0.35        5.10     11.09 o
   3  12  15       21.15        7.19     14.39 o
  -3  13  15        1.97        4.18     14.99 o
  -2  13  15       16.45       12.67     13.00 o
  -1  13  15        1.15      -10.05     10.05 o
   0  13  15        5.15        9.29     14.09 o
   1  13  15        3.48        5.10     12.89 o
   2  13  15        0.28       11.69     11.09 o
  -2  14  15       12.75       15.00     15.14 o
  -1  14  15        0.02        7.37     12.03 o
   0  14  15        7.81       25.18     16.49 o
   1  14  15        6.50       18.88     16.19 o
  -6   0  16       50.30       78.53     25.48 o
  -4   0  16        0.01       -1.49     12.14 o
  -2   0  16      156.40      173.24     28.62 o
   2   0  16       53.66       59.05      9.89 o
   4   0  16        5.04        2.40      8.39 o
  -6   1  16       12.18       25.18     14.37 o
  -5   1  16        5.40        8.89     12.74 o
  -4   1  16        5.77        6.57      6.59 o
  -3   1  16        4.96        5.58      5.22 o
  -2   1  16       21.12       21.00      5.63 o
  -1   1  16        1.01        1.61      2.81 o
   0   1  16        9.48        9.12      6.59 o
   1   1  16        0.26        6.89      3.90 o
   2   1  16        0.01        1.77      3.75 o
   3   1  16       20.64       20.91      6.23 o
   4   1  16        1.48        1.31      5.89 o
   5   1  16        1.86       -9.29      9.59 o
  -6   2  16        8.84       12.15     12.88 o
  -5   2  16        2.03        3.08     10.04 o
  -4   2  16        0.03        0.72      6.50 o
  -3   2  16       27.99       20.49      5.93 o
  -2   2  16        3.34        7.20      4.25 o
  -1   2  16        0.59       -1.60      2.68 o
   0   2  16       36.82       51.10      7.42 o
   1   2  16       15.23       11.09      5.99 o
   2   2  16        9.32       21.58      7.49 o
   3   2  16        0.29       -3.50      4.39 o
   4   2  16        1.70        5.09      5.14 o
   5   2  16        0.67        2.14      8.84 o
  -6   3  16        3.61       17.57     12.06 o
  -5   3  16        9.30       -6.44      9.08 o
  -4   3  16        2.25        1.16      7.05 o
  -3   3  16        0.90        2.51      5.29 o
  -2   3  16        0.47        4.27      4.18 o
  -1   3  16        0.14        0.88      3.13 o
   0   3  16        0.91        3.34      4.10 o
   1   3  16        0.45        2.70      5.69 o
   2   3  16       48.06       43.16     11.09 o
   3   3  16        0.84        4.48      3.78 o
   4   3  16       18.93       30.83      6.98 o
   5   3  16        1.09       -1.16     10.34 o
  -6   4  16        2.33        4.11     13.01 o
  -5   4  16        0.41       -6.38      9.64 o
  -4   4  16        0.75       -1.20      8.69 o
  -3   4  16       13.49        9.12      5.26 o
  -2   4  16        0.03        2.63      4.21 o
  -1   4  16       92.55       73.29      7.08 o
   0   4  16        4.48        4.42      5.29 o
   1   4  16       43.52       38.37     11.09 o
   2   4  16        4.28        7.64      4.52 o
   3   4  16       11.73        8.70      4.41 o
   4   4  16       25.33       45.75      8.33 o
   5   4  16        1.46        2.70     11.39 o
  -6   5  16        0.18        2.19     12.45 o
  -5   5  16       12.66       23.75     12.03 o
  -4   5  16       54.07       46.91     13.35 o
  -3   5  16        7.71       15.04      7.08 o
  -2   5  16       23.78       25.56      8.39 o
  -1   5  16       73.94       84.22      8.31 o
   0   5  16        0.01        0.46      3.00 o
   1   5  16        0.12        5.00      4.65 o
   2   5  16        5.16        2.45      5.19 o
   3   5  16       10.65        7.21      6.44 o
   4   5  16        9.90       17.98      8.48 o
  -5   6  16       36.16       50.30     15.77 o
  -4   6  16        3.54      381.26     52.15 o
  -3   6  16        0.01        7.51      6.43 o
  -2   6  16        6.88        7.64      6.27 o
  -1   6  16       29.01       30.55      6.40 o
   0   6  16       18.89       24.62      7.06 o
   1   6  16        5.30       18.90      6.40 o
   2   6  16        1.37       -1.16      4.58 o
   3   6  16        2.06        2.25      7.94 o
   4   6  16       19.35       23.68     11.99 o
  -5   7  16        0.87        8.73     11.54 o
  -4   7  16       10.32        0.61      9.95 o
  -3   7  16        6.51       19.78      8.31 o
  -2   7  16        5.15       10.19      6.15 o
  -1   7  16       44.97       50.98     15.27 o
   0   7  16        0.41        5.09      5.80 o
   1   7  16       70.42       89.18     17.38 o
   2   7  16       56.03       45.06      9.85 o
   3   7  16        4.27       -3.60     11.69 o
   4   7  16       37.04       20.68     13.49 o
  -5   8  16       18.69       25.60     15.03 o
  -4   8  16        1.48        4.00     10.59 o
  -3   8  16       25.47       39.84     13.64 o
  -2   8  16        0.55       -0.15      5.63 o
  -1   8  16        0.77       11.50      7.85 o
   0   8  16       43.98       51.53     10.59 o
   1   8  16        0.50        7.86      6.77 o
   2   8  16       18.02       23.38     11.99 o
   3   8  16       60.64       24.28     11.39 o
   4   8  16        8.78       13.79     11.99 o
  -4   9  16        8.59       15.72     15.74 o
  -3   9  16        9.96       19.02     10.42 o
  -2   9  16        0.10       -5.71      5.71 o
  -1   9  16        6.07       10.53      8.15 o
   0   9  16       45.76       47.06     15.29 o
   1   9  16        0.74        2.70      9.29 o
   2   9  16        5.23        2.10     10.49 o
   3   9  16        9.94      -10.19     10.19 o
  -4  10  16       27.00       38.23     16.16 o
  -3  10  16        6.29        5.54     11.02 o
  -2  10  16        9.53       15.14      9.70 o
  -1  10  16       20.31       17.44     10.84 o
   0  10  16       68.02       80.03     20.38 o
   1  10  16        2.52       -7.19      9.59 o
   2  10  16        5.78       -5.99     10.79 o
   3  10  16       23.42       14.99     12.89 o
  -3  11  16        9.65       16.04     11.87 o
  -2  11  16        0.37        9.61      9.22 o
  -1  11  16       34.77       45.68     13.68 o
   0  11  16        1.58       -7.79     10.19 o
   1  11  16       44.65       27.87     14.69 o
   2  11  16        0.73       14.39     13.79 o
  -3  12  16       10.16        7.40     11.73 o
  -2  12  16        0.01       15.04     11.11 o
  -1  12  16        3.34       13.85     10.94 o
   0  12  16        2.44       13.79     12.89 o
   1  12  16        0.06       -3.60     11.69 o
  -1  13  16       46.83       77.55     17.65 o
   0  13  16        0.77       -7.19     12.89 o
  -5   0  17        0.32       -6.89     12.59 o
  -3   0  17        7.10       -0.37     15.74 o
  -1   0  17       37.51       38.98      6.78 o
   3   0  17       36.74       47.06     11.69 o
  -5   1  17        7.93        6.54     15.29 o
  -4   1  17        1.70       -6.59      7.63 o
  -3   1  17       29.59       31.84      6.86 o
  -2   1  17        5.28        8.65      3.97 o
  -1   1  17        5.58        4.58      2.98 o
   0   1  17        2.68       -1.16      3.02 o
   2   1  17        3.35       -2.40      4.50 o
   3   1  17        2.48       -1.20      4.03 o
   4   1  17       15.62       14.00      8.69 o
  -5   2  17        4.10       -8.99      8.99 o
  -4   2  17       17.29       22.89     11.23 o
  -3   2  17       25.20       28.34      7.57 o
  -2   2  17        0.41        0.62      3.78 o
  -1   2  17        0.30        3.27      2.89 o
   0   2  17        0.01        4.82      4.10 o
   1   2  17        2.07        1.20      4.50 o
   2   2  17       16.01       14.09      7.19 o
   3   2  17        3.68        8.97      4.82 o
   4   2  17        0.58       -2.94      6.25 o
  -5   3  17        1.88       -4.76      9.60 o
  -4   3  17        5.98       -7.03     12.29 o
  -3   3  17        8.65        1.94      5.49 o
  -2   3  17       49.33       48.34     10.49 o
  -1   3  17        1.88        1.86      3.68 o
   0   3  17        6.34        2.79     12.44 o
   1   3  17        2.37        8.39      7.19 o
   2   3  17        9.55       20.98      8.99 o
   3   3  17       12.16       23.59      6.47 o
   4   3  17        0.01        2.09      4.90 o
  -5   4  17       23.74       30.26     13.36 o
  -4   4  17        0.94        1.32      8.78 o
  -3   4  17        1.85        2.51      6.42 o
  -2   4  17        7.67        9.98      4.81 o
  -1   4  17        3.22        5.21      3.39 o
   0   4  17        8.06       22.09      8.69 o
   1   4  17        5.51       15.89      8.39 o
   2   4  17       35.71       47.96     12.89 o
   3   4  17        2.62        6.52      6.04 o
   4   4  17        0.06       -2.33      5.19 o
  -5   5  17       28.07        8.64     12.60 o
  -4   5  17       28.55       27.55     12.29 o
  -3   5  17        7.56       10.72      7.30 o
  -2   5  17        1.48        1.71      4.68 o
  -1   5  17        0.03       -3.14      3.28 o
   0   5  17        9.71       13.34      4.52 o
   1   5  17        4.92       12.89      8.69 o
   2   5  17        1.86        2.95      6.44 o
   3   5  17        2.60       12.52      6.46 o
   4   5  17        0.02        2.59      6.46 o
  -5   6  17        0.62        6.99     10.70 o
  -4   6  17        5.94        7.38     10.36 o
  -3   6  17        2.83       14.99      9.89 o
  -2   6  17       22.72       23.75      6.22 o
  -1   6  17        0.18       -0.08      3.79 o
   0   6  17       15.13       16.61      5.23 o
   1   6  17        5.95        8.95      5.66 o
   2   6  17        6.06       -1.28      7.79 o
   3   6  17       14.50       13.96      7.32 o
  -4   7  17        6.53        8.71     10.71 o
  -3   7  17        0.77       -5.51      6.43 o
  -2   7  17       17.22       20.90      7.41 o
  -1   7  17        0.04       -1.78      4.25 o
   0   7  17        6.66        1.27      5.15 o
   1   7  17        4.88       12.53      6.48 o
   2   7  17        1.56       12.78      4.90 o
   3   7  17        0.21        0.00      9.59 o
  -4   8  17       40.95       73.29     38.96 o
  -3   8  17       29.22       44.94     28.47 o
  -2   8  17        1.77        0.16      6.07 o
  -1   8  17       14.36       11.24      6.42 o
   0   8  17        0.02        4.58      7.49 o
   1   8  17        1.54        8.69      8.99 o
   2   8  17        1.62        1.80     10.19 o
   3   8  17       38.67       10.79     12.89 o
  -3   9  17        5.03        4.17     12.89 o
  -2   9  17       14.57       12.41      7.54 o
  -1   9  17       10.72        9.90      7.06 o
   0   9  17        8.30       26.98     11.69 o
   1   9  17       11.42       14.39     10.79 o
   2   9  17       40.08       19.18     12.29 o
  -3  10  17        2.07        1.81     11.84 o
  -2  10  17        3.89       10.79     17.98 o
  -1  10  17        7.91        5.31      9.00 o
   0  10  17        4.56       20.98     13.19 o
   1  10  17        3.80       -0.30     10.19 o
  -2  11  17       14.63        6.50     11.00 o
  -1  11  17       10.43        8.03     10.90 o
   0  11  17        4.36       11.99     13.49 o
  -4   0  18        2.10       -4.20     11.39 o
  -2   0  18        0.16        6.03      9.89 o
  -4   1  18        0.40       28.97     19.33 o
  -3   1  18        3.05       -0.22      5.10 o
  -2   1  18       19.99       20.09      5.20 o
  -1   1  18       46.77       61.02      5.89 o
   3   1  18        0.02       -2.01      6.89 o
  -4   2  18        2.15        8.52     16.34 o
  -3   2  18        0.36        1.14      5.00 o
  -2   2  18       21.73       29.06      5.71 o
  -1   2  18       16.02       22.00      3.96 o
   0   2  18       36.32       36.81      6.65 o
   1   2  18        0.87        2.43      3.53 o
   2   2  18        3.90        7.79      6.59 o
   3   2  18       33.45       40.23      7.19 o
  -4   3  18       51.54       61.68     15.14 o
  -3   3  18       45.58       61.95      8.77 o
  -2   3  18       38.71       52.28      7.88 o
  -1   3  18       51.31       59.59      7.53 o
   0   3  18        1.34        2.32      4.77 o
   1   3  18        6.68       19.85      5.80 o
   2   3  18       13.64       31.77      9.89 o
   3   3  18        7.56        7.19      8.69 o
  -4   4  18       18.18       24.02     11.85 o
  -3   4  18        0.89       -1.69      6.23 o
  -2   4  18       24.26       36.31      7.75 o
  -1   4  18       13.38       15.77      3.92 o
   0   4  18      109.48      165.55     17.26 o
   1   4  18       26.52       46.46     12.59 o
   2   4  18       17.09       39.26     11.69 o
   3   4  18        7.93       31.47     12.59 o
  -4   5  18        4.08       22.07     11.22 o
  -3   5  18        0.16       -2.96      6.57 o
  -2   5  18        2.49       -1.59      4.70 o
  -1   5  18        0.03        2.05      3.71 o
   0   5  18        2.68        1.25      6.12 o
   1   5  18        7.69        6.59      8.99 o
   2   5  18        5.68       -0.30      8.09 o
   3   5  18        6.91       20.08     11.69 o
  -3   6  18        0.88       -6.56      6.68 o
  -2   6  18       32.10       44.48     11.98 o
  -1   6  18       60.15       71.73     10.61 o
   0   6  18       54.70       67.41     12.76 o
   1   6  18       16.87       17.38     11.69 o
   2   6  18       34.42       35.37     12.59 o
  -3   7  18       21.85       20.82     24.88 o
  -2   7  18        2.18       -0.06      6.21 o
  -1   7  18        5.63        5.96      5.40 o
   0   7  18        1.90        3.83      4.25 o
   1   7  18       27.86       19.69      6.91 o
  -2   8  18        0.05       -5.51      6.27 o
  -1   8  18        8.08        2.73      5.51 o
   0   8  18        0.27        1.37      4.81 o
   1   8  18        0.36        6.89      9.59 o
  -2   9  18        3.30       18.72     10.58 o
  -1   9  18        0.00       -2.14      5.99 o
   0   9  18        0.01       -5.22      7.32 o
  -3   0  19        1.68       22.62     13.19 o
  -1   0  19       19.43       19.21      4.97 o
  -3   1  19       31.09       20.50      7.84 o
  -2   1  19       22.76       37.43      5.99 o
  -1   1  19        1.46        8.23      4.65 o
  -3   2  19       27.29       22.22      6.85 o
  -2   2  19        7.84       13.28      4.84 o
  -1   2  19        3.85        2.77      5.03 o
   0   2  19        7.04       10.06      4.32 o
   2   2  19       78.32      104.01     14.39 o
  -3   3  19       14.31       22.50      7.75 o
  -2   3  19        3.48       11.15      4.63 o
  -1   3  19       14.35       16.23     11.39 o
   0   3  19       32.05       40.47     11.99 o
   1   3  19       39.16       50.60      7.89 o
   2   3  19       16.93       21.28      8.69 o
  -3   4  19        1.63        5.57      8.62 o
  -2   4  19        2.01        8.21      5.88 o
  -1   4  19       28.04       30.27      8.78 o
   0   4  19        0.12        4.20      8.54 o
   1   4  19       13.51       27.70      7.79 o
  -2   5  19        0.18       -6.35      8.99 o
  -1   5  19        2.92        7.69      3.70 o
   0   5  19       21.19       27.29      8.66 o
   1   5  19        5.54       20.38      7.42 o
  -2   6  19       50.12       84.57     21.13 o
  -1   6  19       15.24       15.67      4.76 o
   0   6  19        1.98        4.23      7.04 o
 
